# Supplementary material for: Multiscale modeling of tumor growth and angiogenesis: Evaluation of tumor-targeted therapy
Source: PLoS Comput Biol. 2021 Jun 23;17(6):e1009081. doi: 10.1371/journal.pcbi.1009081 (PMC8259971; doi:10.1371/journal.pcbi.1009081)
Supplement: S1 Data — (XLSX) [file pcbi.1009081.s001.xlsx]

## Sheet: Figure 4
The average sprout extension velocity
t (day)	V (um/h) [26]		Signaling Incorporation			NoSignaling
0.2	43.1		0.2	37.9473
1	20.3		1	22.2648		0.2	32.249
2	14.8		2	15.1789		2	22.1269
4	12.4		4	12.6491		4	12.1655
6	11.2		6	11.5085		6	10.0222
8	10.8		8	10.198		8	7.34259
10	10.6		10	10.198		10	6.41249
12	10.4		12	9.94102		12	6.52674
14	10.1		14	9.30657		14	6.3136
			mean 10h	12.6491
			mean (primitive)	25.1303

## Sheet: Figure 5
Tumor radius changes over time
t (day)	r (mm) [119]			t (day)	r mm
0	0.0243035			0	0.0258363
2.95454	0.076212			1.5	0.0431853
4.82356	0.0995635			2.5	0.0730842
6.90018	0.134866			4.5	0.113631
8.57088	0.161742			6	0.12843
10.2508	0.198768			7.60944	0.133106
11.921	0.247545			9.49992	0.151578
13.2417	0.287963			10.8489	0.185787
14.6094	0.331474			12.9199	0.24409
15.9107	0.373901			13.6229	0.266731
				14.2974	0.30139

## Sheet: Figure 9
Tumor area growth rate with and without angiogenesis
no angiogenesis				with angiogenesis
t (day)	area (um2)			t (day)	area (um2)
0	2096			0	2096
0.00694444	2000			0.00694444	1984
0.0138889	2016			0.0138889	1984
0.0208333	2016			0.0208333	2000
0.0277778	2016			0.0277778	2016
0.0347222	2048			0.0347222	2048
0.0416667	2048			0.0416667	2048
0.0486111	2048			0.0486111	2048
0.0555556	2048			0.0555556	2048
0.0625	2048			0.0625	2048
0.0694444	2112			0.0694444	2112
0.0763889	2112			0.0763889	2112
0.0833333	2112			0.0833333	2112
0.0902778	2112			0.0902778	2112
0.0972222	2112			0.0972222	2112
0.104167	2112			0.104167	2112
0.111111	2176			0.111111	2176
0.118056	2208			0.118056	2208
0.125	2208			0.125	2208
0.131944	2240			0.131944	2240
0.138889	2304			0.138889	2272
0.145833	2304			0.145833	2272
0.152778	2304			0.152778	2288
0.159722	2304			0.159722	2304
0.166667	2304			0.166667	2304
0.173611	2304			0.173611	2320
0.180556	2320			0.180556	2320
0.1875	2368			0.1875	2336
0.194444	2368			0.194444	2368
0.201389	2368			0.201389	2384
0.208333	2400			0.208333	2400
0.215278	2400			0.215278	2400
0.222222	2432			0.222222	2416
0.229167	2432			0.229167	2416
0.236111	2432			0.236111	2464
0.243056	2432			0.243056	2464
0.25	2432			0.25	2464
0.256944	2496			0.256944	2496
0.263889	2560			0.263889	2512
0.270833	2560			0.270833	2512
0.277778	2560			0.277778	2512
0.284722	2560			0.284722	2544
0.291667	2560			0.291667	2560
0.298611	2592			0.298611	2576
0.305556	2592			0.305556	2592
0.3125	2592			0.3125	2592
0.319444	2608			0.319444	2624
0.326389	2640			0.326389	2672
0.333333	2656			0.333333	2656
0.340278	2688			0.340278	2672
0.347222	2688			0.347222	2672
0.354167	2688			0.354167	2688
0.361111	2752			0.361111	2736
0.368056	2752			0.368056	2736
0.375	2752			0.375	2752
0.381944	2752			0.381944	2752
0.388889	2752			0.388889	2768
0.395833	2752			0.395833	2784
0.402778	2752			0.402778	2784
0.409722	2752			0.409722	2784
0.416667	2816			0.416667	2816
0.423611	2816			0.423611	2832
0.430556	2816			0.430556	2832
0.4375	2816			0.4375	2832
0.444444	2880			0.444444	2880
0.451389	2944			0.451389	2896
0.458333	2944			0.458333	2912
0.465278	2944			0.465278	2912
0.472222	2944			0.472222	2912
0.479167	2944			0.479167	2944
0.486111	2944			0.486111	2944
0.493056	2944			0.493056	2944
0.5	2944			0.5	2944
0.506944	3008			0.506944	3008
0.513889	3008			0.513889	3008
0.520833	3008			0.520833	3040
0.527778	3056			0.527778	3072
0.534722	3072			0.534722	3072
0.541667	3072			0.541667	3072
0.548611	3136			0.548611	3136
0.555556	3136			0.555556	3136
0.5625	3136			0.5625	3136
0.569444	3136			0.569444	3136
0.576389	3152			0.576389	3136
0.583333	3184			0.583333	3184
0.590278	3200			0.590278	3200
0.597222	3200			0.597222	3200
0.604167	3200			0.604167	3200
0.611111	3200			0.611111	3200
0.618056	3200			0.618056	3200
0.625	3232			0.625	3248
0.631944	3232			0.631944	3264
0.638889	3264			0.638889	3264
0.645833	3296			0.645833	3264
0.652778	3296			0.652778	3296
0.659722	3296			0.659722	3296
0.666667	3328			0.666667	3328
0.673611	3360			0.673611	3328
0.680556	3360			0.680556	3328
0.6875	3392			0.6875	3328
0.694444	3392			0.694444	3328
0.701389	3392			0.701389	3392
0.708333	3456			0.708333	3392
0.715278	3456			0.715278	3392
0.722222	3456			0.722222	3392
0.729167	3456			0.729167	3456
0.736111	3456			0.736111	3472
0.743056	3456			0.743056	3472
0.75	3456			0.75	3504
0.756944	3456			0.756944	3520
0.763889	3520			0.763889	3520
0.770833	3584			0.770833	3584
0.777778	3584			0.777778	3584
0.784722	3584			0.784722	3584
0.791667	3584			0.791667	3584
0.798611	3632			0.798611	3600
0.805556	3648			0.805556	3648
0.8125	3648			0.8125	3648
0.819444	3648			0.819444	3648
0.826389	3648			0.826389	3648
0.833333	3712			0.833333	3664
0.840278	3712			0.840278	3664
0.847222	3712			0.847222	3696
0.854167	3712			0.854167	3696
0.861111	3712			0.861111	3728
0.868056	3712			0.868056	3760
0.875	3712			0.875	3776
0.881944	3712			0.881944	3776
0.888889	3776			0.888889	3776
0.895833	3776			0.895833	3808
0.902778	3776			0.902778	3824
0.909722	3856			0.909722	3824
0.916667	3840			0.916667	3824
0.923611	3840			0.923611	3840
0.930556	3904			0.930556	3840
0.9375	3904			0.9375	3872
0.944444	3904			0.944444	3904
0.951389	3904			0.951389	3904
0.958333	3936			0.958333	3904
0.965278	3968			0.965278	3904
0.972222	3968			0.972222	3920
0.979167	3968			0.979167	3936
0.986111	3968			0.986111	3968
0.993056	3968			0.993056	3968
1	3968			1	3968
1.00694	4032			1.00694	4032
1.01389	4032			1.01389	4032
1.02083	4032			1.02083	4048
1.02778	4080			1.02778	4048
1.03472	4080			1.03472	4048
1.04167	4080			1.04167	4064
1.04861	4096			1.04861	4096
1.05556	4048			1.05556	4080
1.0625	4080			1.0625	4064
1.06944	4096			1.06944	4096
1.07639	4112			1.07639	4128
1.08333	4128			1.08333	4160
1.09028	4144			1.09028	4176
1.09722	4192			1.09722	4208
1.10417	4240			1.10417	4224
1.11111	4304			1.11111	4288
1.11806	4304			1.11806	4320
1.125	4320			1.125	4320
1.13194	4336			1.13194	4352
1.13889	4384			1.13889	4384
1.14583	4400			1.14583	4416
1.15278	4416			1.15278	4432
1.15972	4464			1.15972	4448
1.16667	4496			1.16667	4496
1.17361	4528			1.17361	4544
1.18056	4560			1.18056	4544
1.1875	4576			1.1875	4544
1.19444	4592			1.19444	4592
1.20139	4640			1.20139	4656
1.20833	4672			1.20833	4672
1.21528	4704			1.21528	4720
1.22222	4720			1.22222	4720
1.22917	4752			1.22917	4752
1.23611	4784			1.23611	4800
1.24306	4848			1.24306	4816
1.25	4848			1.25	4832
1.25694	4880			1.25694	4848
1.26389	4928			1.26389	4864
1.27083	4928			1.27083	4880
1.27778	4944			1.27778	4896
1.28472	4960			1.28472	4960
1.29167	4992			1.29167	5008
1.29861	5024			1.29861	5008
1.30556	5072			1.30556	5056
1.3125	5088			1.3125	5088
1.31944	5120			1.31944	5120
1.32639	5168			1.32639	5120
1.33333	5200			1.33333	5152
1.34028	5216			1.34028	5168
1.34722	5248			1.34722	5216
1.35417	5264			1.35417	5248
1.36111	5280			1.36111	5264
1.36806	5328			1.36806	5296
1.375	5344			1.375	5344
1.38194	5360			1.38194	5376
1.38889	5360			1.38889	5376
1.39583	5376			1.39583	5424
1.40278	5424			1.40278	5424
1.40972	5472			1.40972	5488
1.41667	5504			1.41667	5504
1.42361	5536			1.42361	5536
1.43056	5536			1.43056	5552
1.4375	5552			1.4375	5600
1.44444	5600			1.44444	5632
1.45139	5632			1.45139	5648
1.45833	5680			1.45833	5712
1.46528	5696			1.46528	5744
1.47222	5728			1.47222	5744
1.47917	5744			1.47917	5760
1.48611	5792			1.48611	5792
1.49306	5840			1.49306	5808
1.5	5856			1.5	5856
1.50694	5888			1.50694	5872
1.51389	5888			1.51389	5888
1.52083	5936			1.52083	5952
1.52778	5968			1.52778	5984
1.53472	6000			1.53472	6016
1.54167	6000			1.54167	6016
1.54861	6032			1.54861	6032
1.55556	6080			1.55556	6064
1.5625	6096			1.5625	6096
1.56944	6128			1.56944	6096
1.57639	6144			1.57639	6144
1.58333	6160			1.58333	6192
1.59028	6192			1.59028	6224
1.59722	6208			1.59722	6256
1.60417	6272			1.60417	6272
1.61111	6304			1.61111	6288
1.61806	6352			1.61806	6304
1.625	6384			1.625	6336
1.63194	6384			1.63194	6336
1.63889	6400			1.63889	6400
1.64583	6432			1.64583	6448
1.65278	6464			1.65278	6480
1.65972	6480			1.65972	6496
1.66667	6528			1.66667	6528
1.67361	6544			1.67361	6544
1.68056	6592			1.68056	6576
1.6875	6656			1.6875	6624
1.69444	6688			1.69444	6656
1.70139	6704			1.70139	6688
1.70833	6720			1.70833	6752
1.71528	6720			1.71528	6752
1.72222	6736			1.72222	6752
1.72917	6768			1.72917	6768
1.73611	6832			1.73611	6784
1.74306	6864			1.74306	6896
1.75	6880			1.75	6912
1.75694	6880			1.75694	6912
1.76389	6912			1.76389	6928
1.77083	6944			1.77083	6944
1.77778	6960			1.77778	6944
1.78472	6976			1.78472	6992
1.79167	7008			1.79167	7024
1.79861	7072			1.79861	7056
1.80556	7104			1.80556	7120
1.8125	7136			1.8125	7120
1.81944	7184			1.81944	7120
1.82639	7184			1.82639	7168
1.83333	7264			1.83333	7264
1.84028	7264			1.84028	7296
1.84722	7264			1.84722	7312
1.85417	7296			1.85417	7312
1.86111	7296			1.86111	7328
1.86806	7344			1.86806	7360
1.875	7360			1.875	7376
1.88194	7376			1.88194	7408
1.88889	7424			1.88889	7424
1.89583	7472			1.89583	7440
1.90278	7488			1.90278	7488
1.90972	7536			1.90972	7488
1.91667	7536			1.91667	7504
1.92361	7552			1.92361	7552
1.93056	7616			1.93056	7648
1.9375	7616			1.9375	7680
1.94444	7664			1.94444	7680
1.95139	7680			1.95139	7680
1.95833	7696			1.95833	7696
1.96528	7776			1.96528	7760
1.97222	7776			1.97222	7792
1.97917	7792			1.97917	7808
1.98611	7808			1.98611	7824
1.99306	7872			1.99306	7888
2	7872			2	7888
2.00694	7888			2.00694	7920
2.01389	7904			2.01389	7936
2.02083	7936			2.02083	7952
2.02778	8000			2.02778	8000
2.03472	8032			2.03472	8000
2.04167	8048			2.04167	8000
2.04861	8080			2.04861	8064
2.05556	8160			2.05556	8176
2.0625	8176			2.0625	8176
2.06944	8192			2.06944	8160
2.07639	8144			2.07639	8176
2.08333	8160			2.08333	8176
2.09028	8176			2.09028	8160
2.09722	8192			2.09722	8192
2.10417	8256			2.10417	8208
2.11111	8368			2.11111	8208
2.11806	8400			2.11806	8288
2.125	8416			2.125	8352
2.13194	8464			2.13194	8400
2.13889	8544			2.13889	8512
2.14583	8560			2.14583	8528
2.15278	8624			2.15278	8576
2.15972	8656			2.15972	8592
2.16667	8720			2.16667	8688
2.17361	8736			2.17361	8768
2.18056	8784			2.18056	8896
2.1875	8896			2.1875	8960
2.19444	8944			2.19444	8976
2.20139	9040			2.20139	9024
2.20833	9056			2.20833	9104
2.21528	9088			2.21528	9120
2.22222	9120			2.22222	9152
2.22917	9248			2.22917	9184
2.23611	9296			2.23611	9200
2.24306	9360			2.24306	9248
2.25	9424			2.25	9376
2.25694	9440			2.25694	9424
2.26389	9488			2.26389	9504
2.27083	9536			2.27083	9616
2.27778	9616			2.27778	9664
2.28472	9664			2.28472	9696
2.29167	9760			2.29167	9744
2.29861	9776			2.29861	9808
2.30556	9840			2.30556	9856
2.3125	9952			2.3125	9920
2.31944	9968			2.31944	10048
2.32639	10032			2.32639	10080
2.33333	10112			2.33333	10128
2.34028	10112			2.34028	10160
2.34722	10192			2.34722	10208
2.35417	10240			2.35417	10256
2.36111	10256			2.36111	10288
2.36806	10304			2.36806	10336
2.375	10416			2.375	10400
2.38194	10416			2.38194	10464
2.38889	10560			2.38889	10576
2.39583	10608			2.39583	10640
2.40278	10640			2.40278	10656
2.40972	10720			2.40972	10688
2.41667	10832			2.41667	10720
2.42361	10896			2.42361	10832
2.43056	10976			2.43056	10928
2.4375	10992			2.4375	10960
2.44444	11008			2.44444	10960
2.45139	11072			2.45139	11024
2.45833	11088			2.45833	11024
2.46528	11152			2.46528	11136
2.47222	11232			2.47222	11200
2.47917	11280			2.47917	11216
2.48611	11312			2.48611	11264
2.49306	11360			2.49306	11392
2.5	11392			2.5	11456
2.50694	11472			2.50694	11472
2.51389	11680			2.51389	11488
2.52083	11712			2.52083	11600
2.52778	11712			2.52778	11648
2.53472	11744			2.53472	11712
2.54167	11856			2.54167	11808
2.54861	11936			2.54861	11872
2.55556	11952			2.55556	11872
2.5625	11968			2.5625	11936
2.56944	11984			2.56944	11968
2.57639	12032			2.57639	12112
2.58333	12096			2.58333	12160
2.59028	12144			2.59028	12256
2.59722	12224			2.59722	12288
2.60417	12288			2.60417	12304
2.61111	12368			2.61111	12368
2.61806	12448			2.61806	12400
2.625	12512			2.625	12496
2.63194	12544			2.63194	12544
2.63889	12576			2.63889	12640
2.64583	12608			2.64583	12704
2.65278	12640			2.65278	12752
2.65972	12768			2.65972	12768
2.66667	12784			2.66667	12816
2.67361	12880			2.67361	12864
2.68056	12976			2.68056	12912
2.6875	12992			2.6875	12944
2.69444	13024			2.69444	12992
2.70139	13088			2.70139	13024
2.70833	13136			2.70833	13040
2.71528	13168			2.71528	13216
2.72222	13216			2.72222	13248
2.72917	13232			2.72917	13248
2.73611	13296			2.73611	13328
2.74306	13360			2.74306	13392
2.75	13424			2.75	13472
2.75694	13520			2.75694	13552
2.76389	13600			2.76389	13568
2.77083	13648			2.77083	13696
2.77778	13696			2.77778	13744
2.78472	13760			2.78472	13760
2.79167	13776			2.79167	13808
2.79861	13904			2.79861	13856
2.80556	13936			2.80556	13888
2.8125	13968			2.8125	13920
2.81944	14032			2.81944	13984
2.82639	14048			2.82639	14064
2.83333	14208			2.83333	14208
2.84028	14224			2.84028	14240
2.84722	14288			2.84722	14256
2.85417	14320			2.85417	14272
2.86111	14432			2.86111	14336
2.86806	14448			2.86806	14448
2.875	14464			2.875	14480
2.88194	14528			2.88194	14480
2.88889	14656			2.88889	14560
2.89583	14704			2.89583	14624
2.90278	14768			2.90278	14720
2.90972	14800			2.90972	14784
2.91667	14832			2.91667	14800
2.92361	14880			2.92361	14912
2.93056	14944			2.93056	15008
2.9375	15072			2.9375	15008
2.94444	15088			2.94444	15040
2.95139	15104			2.95139	15152
2.95833	15168			2.95833	15200
2.96528	15184			2.96528	15248
2.97222	15248			2.97222	15296
2.97917	15344			2.97917	15328
2.98611	15408			2.98611	15392
2.99306	15504			2.99306	15456
3	15584			3	15504
3.00694	15648			3.00694	15552
3.01389	15648			3.01389	15632
3.02083	15696			3.02083	15680
3.02778	15712			3.02778	15728
3.03472	15808			3.03472	15760
3.04167	15840			3.04167	15776
3.04861	15920			3.04861	15872
3.05556	15984			3.05556	16000
3.0625	16032			3.0625	16048
3.06944	16080			3.06944	16064
3.07639	16128			3.07639	16096
3.08333	16176			3.08333	16144
3.09028	16240			3.09028	16320
3.09722	16352			3.09722	16352
3.10417	16352			3.10417	16368
3.11111	16336			3.11111	16448
3.11806	16304			3.11806	16416
3.125	16336			3.125	16432
3.13194	16336			3.13194	16448
3.13889	16496			3.13889	16496
3.14583	16608			3.14583	16544
3.15278	16656			3.15278	16736
3.15972	16752			3.15972	16864
3.16667	16880			3.16667	16944
3.17361	17008			3.17361	17040
3.18056	17168			3.18056	17136
3.1875	17280			3.1875	17344
3.19444	17408			3.19444	17472
3.20139	17472			3.20139	17568
3.20833	17600			3.20833	17664
3.21528	17712			3.21528	17760
3.22222	17840			3.22222	17856
3.22917	17968			3.22917	17968
3.23611	18064			3.23611	18128
3.24306	18112			3.24306	18240
3.25	18256			3.25	18304
3.25694	18368			3.25694	18368
3.26389	18672			3.26389	18448
3.27083	18688			3.27083	18560
3.27778	18736			3.27778	18688
3.28472	18816			3.28472	18848
3.29167	18944			3.29167	18992
3.29861	19152			3.29861	19088
3.30556	19232			3.30556	19184
3.3125	19328			3.3125	19248
3.31944	19440			3.31944	19456
3.32639	19632			3.32639	19584
3.33333	19728			3.33333	19664
3.34028	19760			3.34028	19696
3.34722	19856			3.34722	19776
3.35417	19968			3.35417	20032
3.36111	20192			3.36111	20176
3.36806	20272			3.36806	20272
3.375	20384			3.375	20368
3.38194	20448			3.38194	20432
3.38889	20528			3.38889	20512
3.39583	20720			3.39583	20592
3.40278	20800			3.40278	20736
3.40972	20864			3.40972	20816
3.41667	20960			3.41667	21024
3.42361	21120			3.42361	21152
3.43056	21200			3.43056	21248
3.4375	21312			3.4375	21264
3.44444	21408			3.44444	21472
3.45139	21504			3.45139	21616
3.45833	21664			3.45833	21744
3.46528	21792			3.46528	21888
3.47222	21952			3.47222	21920
3.47917	21984			3.47917	22016
3.48611	22128			3.48611	22144
3.49306	22208			3.49306	22192
3.5	22272			3.5	22432
3.50694	22352			3.50694	22480
3.51389	22512			3.51389	22560
3.52083	22704			3.52083	22688
3.52778	22816			3.52778	22768
3.53472	22944			3.53472	22928
3.54167	23008			3.54167	22976
3.54861	23120			3.54861	23088
3.55556	23184			3.55556	23184
3.5625	23248			3.5625	23232
3.56944	23328			3.56944	23376
3.57639	23600			3.57639	23488
3.58333	23696			3.58333	23696
3.59028	23728			3.59028	23760
3.59722	23888			3.59722	23808
3.60417	24016			3.60417	23904
3.61111	24240			3.61111	24080
3.61806	24272			3.61806	24176
3.625	24416			3.625	24272
3.63194	24464			3.63194	24352
3.63889	24624			3.63889	24432
3.64583	24688			3.64583	24576
3.65278	24736			3.65278	24688
3.65972	24864			3.65972	24784
3.66667	24960			3.66667	24928
3.67361	25136			3.67361	25056
3.68056	25264			3.68056	25232
3.6875	25344			3.6875	25296
3.69444	25472			3.69444	25392
3.70139	25568			3.70139	25504
3.70833	25792			3.70833	25520
3.71528	25888			3.71528	25584
3.72222	25936			3.72222	25696
3.72917	26000			3.72917	25888
3.73611	26160			3.73611	26032
3.74306	26240			3.74306	26176
3.75	26352			3.75	26240
3.75694	26416			3.75694	26352
3.76389	26592			3.76389	26416
3.77083	26752			3.77083	26512
3.77778	26864			3.77778	26688
3.78472	26944			3.78472	26784
3.79167	26992			3.79167	26896
3.79861	27072			3.79861	27008
3.80556	27312			3.80556	27104
3.8125	27360			3.8125	27216
3.81944	27520			3.81944	27360
3.82639	27616			3.82639	27440
3.83333	27632			3.83333	27536
3.84028	27696			3.84028	27552
3.84722	27808			3.84722	27648
3.85417	27984			3.85417	27728
3.86111	28160			3.86111	27888
3.86806	28240			3.86806	27968
3.875	28272			3.875	28064
3.88194	28320			3.88194	28176
3.88889	28368			3.88889	28304
3.89583	28576			3.89583	28400
3.90278	28768			3.90278	28480
3.90972	28880			3.90972	28608
3.91667	28992			3.91667	28784
3.92361	29136			3.92361	28880
3.93056	29296			3.93056	28944
3.9375	29392			3.9375	28992
3.94444	29456			3.94444	29056
3.95139	29584			3.95139	29168
3.95833	29728			3.95833	29312
3.96528	29760			3.96528	29440
3.97222	29840			3.97222	29520
3.97917	29904			3.97917	29648
3.98611	30064			3.98611	29760
3.99306	30224			3.99306	29920
4	30288			4	29952
4.00694	30320			4.00694	30048
4.01389	30384			4.01389	30160
4.02083	30528			4.02083	30304
4.02778	30672			4.02778	30448
4.03472	30784			4.03472	30544
4.04167	30864			4.04167	30592
4.04861	30976			4.04861	30720
4.05556	31120			4.05556	30800
4.0625	31168			4.0625	30944
4.06944	31232			4.06944	30944
4.07639	31280			4.07639	31072
4.08333	31408			4.08333	31168
4.09028	31648			4.09028	31248
4.09722	31728			4.09722	31296
4.10417	31824			4.10417	31392
4.11111	31872			4.11111	31488
4.11806	32048			4.11806	31712
4.125	32064			4.125	31824
4.13194	32160			4.13194	31840
4.13889	32240			4.13889	31872
4.14583	32288			4.14583	31936
4.15278	32384			4.15278	32032
4.15972	32464			4.15972	32144
4.16667	32576			4.16667	32208
4.17361	32784			4.17361	32272
4.18056	32864			4.18056	32464
4.1875	32976			4.1875	32592
4.19444	33184			4.19444	32016
4.20139	33328			4.20139	32224
4.20833	33632			4.20833	32448
4.21528	33840			4.21528	32560
4.22222	33936			4.22222	32768
4.22917	34112			4.22917	33040
4.23611	34272			4.23611	33168
4.24306	34432			4.24306	33456
4.25	34464			4.25	33584
4.25694	34848			4.25694	33744
4.26389	35184			4.26389	33920
4.27083	35376			4.27083	34144
4.27778	35456			4.27778	34368
4.28472	35616			4.28472	34576
4.29167	35824			4.29167	34672
4.29861	36032			4.29861	34816
4.30556	36288			4.30556	35024
4.3125	36400			4.3125	35088
4.31944	36560			4.31944	35264
4.32639	36752			4.32639	35472
4.33333	37040			4.33333	35728
4.34028	37280			4.34028	35840
4.34722	37472			4.34722	36112
4.35417	37696			4.35417	36256
4.36111	37904			4.36111	36480
4.36806	38144			4.36806	36672
4.375	38368			4.375	36832
4.38194	38496			4.38194	37088
4.38889	38688			4.38889	37216
4.39583	38848			4.39583	37344
4.40278	39040			4.40278	37440
4.40972	39168			4.40972	37600
4.41667	39392			4.41667	37760
4.42361	39520			4.42361	37920
4.43056	39792			4.43056	38208
4.4375	39920			4.4375	38512
4.44444	40048			4.44444	38656
4.45139	39424			4.45139	38832
4.45833	39664			4.45833	39040
4.46528	39984			4.46528	39072
4.47222	40192			4.47222	39168
4.47917	40448			4.47917	39296
4.48611	40624			4.48611	39408
4.49306	40640			4.49306	38720
4.5	40864			4.5	38864
4.50694	41088			4.50694	39200
4.51389	41296			4.51389	39344
4.52083	41520			4.52083	39520
4.52778	41680			4.52778	39536
4.53472	40944			4.53472	39696
4.54167	40176			4.54167	39872
4.54861	40448			4.54861	40192
4.55556	40720			4.55556	40272
4.5625	40896			4.5625	40544
4.56944	41120			4.56944	40784
4.57639	41296			4.57639	41008
4.58333	41520			4.58333	41136
4.59028	41776			4.59028	41376
4.59722	41984			4.59722	41472
4.60417	42176			4.60417	41600
4.61111	42320			4.61111	41776
4.61806	41936			4.61806	41072
4.625	42064			4.625	41168
4.63194	42272			4.63194	41296
4.63889	42528			4.63889	41536
4.64583	42048			4.64583	41776
4.65278	42256			4.65278	41984
4.65972	41856			4.65972	42064
4.66667	41984			4.66667	42176
4.67361	42240			4.67361	42544
4.68056	42496			4.68056	41648
4.6875	42624			4.6875	41776
4.69444	42720			4.69444	41952
4.70139	42880			4.70139	42160
4.70833	42432			4.70833	42272
4.71528	42592			4.71528	42416
4.72222	42736			4.72222	42688
4.72917	42208			4.72917	42912
4.73611	42432			4.73611	43152
4.74306	42592			4.74306	43296
4.75	42016			4.75	43424
4.75694	42192			4.75694	42560
4.76389	42352			4.76389	42784
4.77083	42480			4.77083	42880
4.77778	42656			4.77778	43120
4.78472	42816			4.78472	43360
4.79167	42896			4.79167	43488
4.79861	42272			4.79861	43024
4.80556	42448			4.80556	43152
4.8125	42624			4.8125	43312
4.81944	42720			4.81944	43600
4.82639	42256			4.82639	43616
4.83333	42400			4.83333	43808
4.84028	42576			4.84028	43984
4.84722	42704			4.84722	44144
4.85417	42832			4.85417	44288
4.86111	42912			4.86111	44480
4.86806	43008			4.86806	44656
4.875	42432			4.875	44800
4.88194	41856			4.88194	45040
4.88889	42032			4.88889	45152
4.89583	42224			4.89583	45280
4.90278	42352			4.90278	45344
4.90972	42544			4.90972	44832
4.91667	42656			4.91667	44944
4.92361	42816			4.92361	45040
4.93056	42160			4.93056	44512
4.9375	42272			4.9375	44704
4.94444	42432			4.94444	44816
4.95139	42528			4.95139	44992
4.95833	42736			4.95833	45104
4.96528	42832			4.96528	45312
4.97222	43024			4.97222	45424
4.97917	42400			4.97917	45584
4.98611	42560			4.98611	45664
4.99306	42688			4.99306	45808
5	41984			5	45424
5.00694	42112			5.00694	45632
5.01389	42320			5.01389	45712
5.02083	42384			5.02083	45216
5.02778	42464			5.02778	45344
5.03472	42672			5.03472	45568
5.04167	42704			5.04167	44928
5.04861	42832			5.04861	45008
5.05556	43024			5.05556	45232
5.0625	43120			5.0625	45312
5.06944	43232			5.06944	45440
5.07639	42512			5.07639	45680
5.08333	41872			5.08333	45744
5.09028	42000			5.09028	45968
5.09722	42176			5.09722	46016
5.10417	42336			5.10417	46224
5.11111	42480			5.11111	45776
5.11806	42576			5.11806	45984
5.125	42640			5.125	46032
5.13194	42800			5.13194	46096
5.13889	42912			5.13889	46176
5.14583	42896			5.14583	46368
5.15278	42944			5.15278	46528
5.15972	43072			5.15972	46560
5.16667	42416			5.16667	45872
5.17361	42544			5.17361	45184
5.18056	42736			5.18056	45296
5.1875	42976			5.1875	45424
5.19444	43136			5.19444	45600
5.20139	42384			5.20139	45696
5.20833	42528			5.20833	45904
5.21528	42624			5.21528	46128
5.22222	42912			5.22222	46288
5.22917	42208			5.22917	46544
5.23611	42384			5.23611	46752
5.24306	42704			5.24306	46960
5.25	42064			5.25	47104
5.25694	42400			5.25694	47408
5.26389	42624			5.26389	47904
5.27083	42832			5.27083	48064
5.27778	42144			5.27778	48288
5.28472	42432			5.28472	48496
5.29167	42656			5.29167	48640
5.29861	42880			5.29861	48848
5.30556	43248			5.30556	49056
5.3125	43440			5.3125	49344
5.31944	43600			5.31944	49536
5.32639	43904			5.32639	49696
5.33333	44080			5.33333	48896
5.34028	44208			5.34028	49264
5.34722	44432			5.34722	48704
5.35417	44560			5.35417	48080
5.36111	44800			5.36111	48224
5.36806	43088			5.36806	47616
5.375	43344			5.375	47776
5.38194	43600			5.38194	48032
5.38889	43824			5.38889	48304
5.39583	43520			5.39583	47936
5.40278	43200			5.40278	48240
5.40972	43424			5.40972	48448
5.41667	43680			5.41667	48656
5.42361	43888			5.42361	48912
5.43056	43632			5.43056	49136
5.4375	43840			5.4375	49392
5.44444	43536			5.44444	49696
5.45139	44000			5.45139	49872
5.45833	44256			5.45833	50096
5.46528	44560			5.46528	50320
5.47222	44256			5.47222	50576
5.47917	44432			5.47917	49760
5.48611	44208			5.48611	49968
5.49306	43872			5.49306	50208
5.5	44016			5.5	50464
5.50694	44224			5.50694	49760
5.51389	44368			5.51389	50000
5.52083	44528			5.52083	50160
5.52778	44128			5.52778	50400
5.53472	44288			5.53472	50528
5.54167	44352			5.54167	49856
5.54861	43952			5.54861	50016
5.55556	44112			5.55556	50336
5.5625	43760			5.5625	50608
5.56944	43376			5.56944	50688
5.57639	43488			5.57639	50352
5.58333	43696			5.58333	50560
5.59028	43872			5.59028	50752
5.59722	44064			5.59722	50976
5.60417	44288			5.60417	51152
5.61111	43872			5.61111	50496
5.61806	43440			5.61806	50656
5.625	43008			5.625	50832
5.63194	43184			5.63194	51168
5.63889	43408			5.63889	50864
5.64583	43504			5.64583	51072
5.65278	43712			5.65278	50704
5.65972	43856			5.65972	50944
5.66667	44000			5.66667	51200
5.67361	44192			5.67361	51392
5.68056	42896			5.68056	51552
5.6875	42416			5.6875	51760
5.69444	42672			5.69444	51968
5.70139	42880			5.70139	52192
5.70833	43072			5.70833	52320
5.71528	43216			5.71528	52608
5.72222	43392			5.72222	52176
5.72917	43488			5.72917	51680
5.73611	43616			5.73611	51232
5.74306	43088			5.74306	51424
5.75	43264			5.75	51040
5.75694	43472			5.75694	51216
5.76389	43600			5.76389	51472
5.77083	43840			5.77083	51552
5.77778	42464			5.77778	51808
5.78472	42592			5.78472	51328
5.79167	42624			5.79167	51600
5.79861	42752			5.79861	51824
5.80556	42880			5.80556	51888
5.8125	43008			5.8125	51456
5.81944	43232			5.81944	51136
5.82639	43424			5.82639	51408
5.83333	43568			5.83333	51600
5.84028	43680			5.84028	51744
5.84722	43792			5.84722	51232
5.85417	43232			5.85417	50720
5.86111	43392			5.86111	50928
5.86806	43568			5.86806	51088
5.875	43744			5.875	50608
5.88194	43152			5.88194	50016
5.88889	43184			5.88889	50240
5.89583	43328			5.89583	50480
5.90278	43424			5.90278	50704
5.90972	42800			5.90972	50784
5.91667	42944			5.91667	50928
5.92361	43120			5.92361	51104
5.93056	43280			5.93056	51344
5.9375	43472			5.9375	51440
5.94444	43488			5.94444	51632
5.95139	43024			5.95139	51696
5.95833	43200			5.95833	51840
5.96528	43312			5.96528	52000
5.97222	43440			5.97222	52096
5.97917	43584			5.97917	52272
5.98611	42912			5.98611	51632
5.99306	43040			5.99306	51696
6	42432			6	51792
6.00694	42640			6.00694	51888
6.01389	42752			6.01389	52032
6.02083	42944			6.02083	51392
6.02778	43040			6.02778	51408
6.03472	43072			6.03472	50912
6.04167	43264			6.04167	50304
6.04861	43408			6.04861	50576
6.05556	43504			6.05556	50592
6.0625	43616			6.0625	50720
6.06944	43696			6.06944	50832
6.07639	43792			6.07639	51008
6.08333	43920			6.08333	50416
6.09028	44080			6.09028	50528
6.09722	43360			6.09722	50656
6.10417	42640			6.10417	50832
6.11111	42768			6.11111	51040
6.11806	42928			6.11806	51136
6.125	43072			6.125	51376
6.13194	43184			6.13194	51312
6.13889	43296			6.13889	50640
6.14583	43472			6.14583	50800
6.15278	43600			6.15278	50896
6.15972	43760			6.15972	51040
6.16667	43904			6.16667	51280
6.17361	43984			6.17361	51280
6.18056	44080			6.18056	51232
6.1875	44128			6.1875	51280
6.19444	44160			6.19444	50560
6.20139	44288			6.20139	49792
6.20833	43616			6.20833	50064
6.21528	43792			6.21528	50208
6.22222	43936			6.22222	50496
6.22917	44080			6.22917	49808
6.23611	44224			6.23611	49984
6.24306	44432			6.24306	50352
6.25	44816			6.25	50608
6.25694	44944			6.25694	50864
6.26389	45232			6.26389	51136
6.27083	45456			6.27083	51264
6.27778	45584			6.27778	51456
6.28472	45744			6.28472	51664
6.29167	45840			6.29167	51056
6.29861	45168			6.29861	51360
6.30556	45440			6.30556	51552
6.3125	45840			6.3125	51792
6.31944	45184			6.31944	52096
6.32639	45584			6.32639	52416
6.33333	45744			6.33333	52752
6.34028	45872			6.34028	52912
6.34722	46176			6.34722	53216
6.35417	46368			6.35417	52128
6.36111	46528			6.36111	52352
6.36806	46784			6.36806	52656
6.375	47040			6.375	52864
6.38194	47360			6.38194	52560
6.38889	46832			6.38889	51888
6.39583	46320			6.39583	52240
6.40278	46592			6.40278	52368
6.40972	47008			6.40972	52672
6.41667	47200			6.41667	52848
6.42361	47600			6.42361	53200
6.43056	47760			6.43056	53424
6.4375	47600			6.4375	53744
6.44444	47968			6.44444	54128
6.45139	48160			6.45139	54304
6.45833	48320			6.45833	53616
6.46528	48544			6.46528	54000
6.47222	48736			6.47222	54192
6.47917	48864			6.47917	54560
6.48611	49136			6.48611	54224
6.49306	48544			6.49306	54480
6.5	48784			6.5	54640
6.50694	48496			6.50694	54928
6.51389	48112			6.51389	54576
6.52083	48400			6.52083	54960
6.52778	47696			6.52778	54736
6.53472	47888			6.53472	54160
6.54167	48128			6.54167	54368
6.54861	48400			6.54861	54560
6.55556	48576			6.55556	54768
6.5625	47600			6.5625	55136
6.56944	47984			6.56944	55376
6.57639	48320			6.57639	55568
6.58333	48464			6.58333	55264
6.59028	48736			6.59028	55392
6.59722	48944			6.59722	54864
6.60417	48560			6.60417	55120
6.61111	48864			6.61111	55328
6.61806	48368			6.61806	55536
6.625	48080			6.625	55760
6.63194	47632			6.63194	55408
6.63889	47968			6.63889	55104
6.64583	48224			6.64583	55376
6.65278	48448			6.65278	55664
6.65972	48608			6.65972	54448
6.66667	48800			6.66667	54048
6.67361	48992			6.67361	54192
6.68056	49216			6.68056	54464
6.6875	48688			6.6875	54736
6.69444	47552			6.69444	54976
6.70139	47744			6.70139	55184
6.70833	47872			6.70833	55472
6.71528	48096			6.71528	55776
6.72222	48272			6.72222	55856
6.72917	48368			6.72917	56192
6.73611	48512			6.73611	55568
6.74306	48016			6.74306	55888
6.75	47504			6.75	55360
6.75694	47680			6.75694	55536
6.76389	48032			6.76389	55776
6.77083	48224			6.77083	55856
6.77778	48432			6.77778	56064
6.78472	47808			6.78472	55504
6.79167	47904			6.79167	55616
6.79861	48160			6.79861	55824
6.80556	47600			6.80556	56016
6.8125	47760			6.8125	56240
6.81944	47216			6.81944	56400
6.82639	47360			6.82639	56608
6.83333	46832			6.83333	56272
6.84028	47024			6.84028	55648
6.84722	47136			6.84722	55280
6.85417	47280			6.85417	55392
6.86111	47456			6.86111	55648
6.86806	47600			6.86806	55856
6.875	47728			6.875	56016
6.88194	47936			6.88194	56224
6.88889	48000			6.88889	56368
6.89583	47456			6.89583	56496
6.90278	47680			6.90278	56704
6.90972	47136			6.90972	56832
6.91667	46576			6.91667	56960
6.92361	46848			6.92361	57152
6.93056	46992			6.93056	56624
6.9375	47088			6.9375	56880
6.94444	47296			6.94444	57024
6.95139	46624			6.95139	56400
6.95833	46784			6.95833	56672
6.96528	46976			6.96528	56880
6.97222	47088			6.97222	56288
6.97917	47280			6.97917	56528
6.98611	47392			6.98611	56048
6.99306	46688			6.99306	55456
7	46880			7	55632
7.00694	47040			7.00694	55920
7.01389	47152			7.01389	56096
7.02083	47312			7.02083	56304
7.02778	46672			7.02778	56576
7.03472	46736			7.03472	56736
7.04167	46912			7.04167	56064
7.04861	47040			7.04861	56192
7.05556	47120			7.05556	56384
7.0625	47216			7.0625	56528
7.06944	47344			7.06944	56672
7.07639	47472			7.07639	56896
7.08333	46736			7.08333	57120
7.09028	46960			7.09028	57248
7.09722	47120			7.09722	57360
7.10417	47344			7.10417	56672
7.11111	47488			7.11111	56768
7.11806	47504			7.11806	56816
7.125	47760			7.125	57040
7.13194	46960			7.13194	55824
7.13889	47184			7.13889	55872
7.14583	47296			7.14583	56144
7.15278	47328			7.15278	56160
7.15972	47504			7.15972	56448
7.16667	47600			7.16667	55760
7.17361	47760			7.17361	55872
7.18056	47856			7.18056	56128
7.1875	47968			7.1875	56272
7.19444	48112			7.19444	56368
7.20139	48176			7.20139	56560
7.20833	48224			7.20833	56752
7.21528	48336			7.21528	56784
7.22222	48400			7.22222	56864
7.22917	48400			7.22917	56416
7.23611	48608			7.23611	55744
7.24306	48784			7.24306	56000
7.25	48960			7.25	56224
7.25694	49136			7.25694	56384
7.26389	48496			7.26389	56608
7.27083	48672			7.27083	56816
7.27778	48928			7.27778	57008
7.28472	49232			7.28472	57104
7.29167	49360			7.29167	57376
7.29861	49616			7.29861	57680
7.30556	50064			7.30556	57328
7.3125	49360			7.3125	57632
7.31944	49648			7.31944	57920
7.32639	49920			7.32639	58144
7.33333	49360			7.33333	58384
7.34028	49744			7.34028	58592
7.34722	50128			7.34722	58992
7.35417	50448			7.35417	59440
7.36111	50832			7.36111	59584
7.36806	50208			7.36806	59952
7.375	50656			7.375	59344
7.38194	50912			7.38194	58656
7.38889	50336			7.38889	58448
7.39583	49632			7.39583	57984
7.40278	50000			7.40278	58288
7.40972	50272			7.40972	58672
7.41667	50656			7.41667	58976
7.42361	50912			7.42361	59312
7.43056	51248			7.43056	59632
7.4375	51584			7.4375	60032
7.44444	51824			7.44444	59328
7.45139	50576			7.45139	59648
7.45833	50848			7.45833	59984
7.46528	51200			7.46528	60272
7.47222	51488			7.47222	60560
7.47917	51680			7.47917	60080
7.48611	51968			7.48611	60272
7.49306	51632			7.49306	60704
7.5	51936			7.5	60864
7.50694	51552			7.50694	60256
7.51389	51808			7.51389	60352
7.52083	51520			7.52083	60256
7.52778	51264			7.52778	60160
7.53472	51456			7.53472	60448
7.54167	51696			7.54167	60576
7.54861	51936			7.54861	59984
7.55556	52112			7.55556	60416
7.5625	51920			7.5625	60160
7.56944	51552			7.56944	60400
7.57639	51264			7.57639	60752
7.58333	51408			7.58333	60064
7.59028	51056			7.59028	60416
7.59722	50720			7.59722	60624
7.60417	50384			7.60417	60816
7.61111	50560			7.61111	61184
7.61806	50816			7.61806	61376
7.625	51056			7.625	61744
7.63194	51216			7.63194	61968
7.63889	50784			7.63889	61680
7.64583	50432			7.64583	61792
7.65278	50032			7.65278	61360
7.65972	50240			7.65972	61600
7.66667	50352			7.66667	61840
7.67361	50528			7.67361	62160
7.68056	50128			7.68056	62448
7.6875	50336			7.6875	62720
7.69444	50496			7.69444	63088
7.70139	49936			7.70139	63200
7.70833	50176			7.70833	62800
7.71528	50432			7.71528	63040
7.72222	49920			7.72222	63360
7.72917	49344			7.72917	63376
7.73611	49648			7.73611	63168
7.74306	49760			7.74306	63408
7.75	49824			7.75	63184
7.75694	49968			7.75694	62784
7.76389	50144			7.76389	62992
7.77083	50272			7.77083	62752
7.77778	49728			7.77778	62880
7.78472	49952			7.78472	62480
7.79167	50096			7.79167	62016
7.79861	49568			7.79861	62368
7.80556	49808			7.80556	62032
7.8125	49984			7.8125	62192
7.81944	50112			7.81944	62400
7.82639	50288			7.82639	61952
7.83333	50352			7.83333	62176
7.84028	50480			7.84028	62336
7.84722	50592			7.84722	61904
7.85417	50752			7.85417	61392
7.86111	50976			7.86111	61744
7.86806	51088			7.86806	61968
7.875	50592			7.875	62192
7.88194	50208			7.88194	62352
7.88889	50400			7.88889	62752
7.89583	50624			7.89583	62816
7.90278	50752			7.90278	62944
7.90972	50896			7.90972	62592
7.91667	51104			7.91667	62912
7.92361	50416			7.92361	63088
7.93056	50624			7.93056	62640
7.9375	50080			7.9375	62208
7.94444	50352			7.94444	62384
7.95139	50480			7.95139	61904
7.95833	50736			7.95833	62176
7.96528	50880			7.96528	61648
7.97222	50256			7.97222	61888
7.97917	50480			7.97917	62112
7.98611	50592			7.98611	62272
7.99306	50784			7.99306	62416
8	50960			8	61856
8.00694	51168			8.00694	61344
8.01389	51344			8.01389	61552
8.02083	51632			8.02083	61728
8.02778	51696			8.02778	61856
8.03472	51152			8.03472	60464
8.04167	51312			8.04167	60672
8.04861	51504			8.04861	60864
8.05556	51584			8.05556	61120
8.0625	51776			8.0625	61216
8.06944	51856			8.06944	61360
8.07639	51344			8.07639	61584
8.08333	51456			8.08333	61728
8.09028	50784			8.09028	61024
8.09722	50960			8.09722	61184
8.10417	51152			8.10417	61456
8.11111	51328			8.11111	61520
8.11806	51456			8.11806	61728
8.125	51648			8.125	61872
8.13194	51856			8.13194	61984
8.13889	52016			8.13889	62112
8.14583	52096			8.14583	62224
8.15278	51328			8.15278	61648
8.15972	51488			8.15972	60960
8.16667	51648			8.16667	61184
8.17361	51824			8.17361	61264
8.18056	52048			8.18056	61408
8.1875	52128			8.1875	61712
8.19444	52384			8.19444	61936
8.20139	51632			8.20139	62032
8.20833	51792			8.20833	61424
8.21528	51904			8.21528	61504
8.22222	51376			8.22222	61552
8.22917	51472			8.22917	61744
8.23611	51600			8.23611	61872
8.24306	51600			8.24306	62016
8.25	51808			8.25	62048
8.25694	52064			8.25694	62208
8.26389	52336			8.26389	62368
8.27083	52528			8.27083	61616
8.27778	52896			8.27778	61936
8.28472	53184			8.28472	62112
8.29167	52480			8.29167	61600
8.29861	52720			8.29861	61872
8.30556	53008			8.30556	62192
8.3125	50656			8.3125	62368
8.31944	50928			8.31944	62768
8.32639	51264			8.32639	62176
8.33333	51616			8.33333	62576
8.34028	51920			8.34028	62960
8.34722	52144			8.34722	63296
8.35417	52336			8.35417	63760
8.36111	52160			8.36111	64000
8.36806	52512			8.36806	63488
8.375	52752			8.375	62800
8.38194	53088			8.38194	63408
8.38889	53344			8.38889	63776
8.39583	53712			8.39583	63968
8.40278	53984			8.40278	64336
8.40972	54368			8.40972	64160
8.41667	54192			8.41667	64464
8.42361	54016			8.42361	64704
8.43056	53840			8.43056	65088
8.4375	53600			8.4375	65552
8.44444	53888			8.44444	65040
8.45139	53648			8.45139	65328
8.45833	53392			8.45833	65616
8.46528	53744			8.46528	66064
8.47222	54096			8.47222	65712
8.47917	54288			8.47917	66112
8.48611	53584			8.48611	66432
8.49306	53776			8.49306	66768
8.5	53488			8.5	67152
8.50694	53664			8.50694	67456
8.51389	53952			8.51389	66800
8.52083	54160			8.52083	67072
8.52778	53824			8.52778	67344
8.53472	53552			8.53472	67776
8.54167	53120			8.54167	67904
8.54861	52752			8.54861	66800
8.55556	53184			8.55556	66688
8.5625	53504			8.5625	66944
8.56944	53760			8.56944	67328
8.57639	54032			8.57639	67072
8.58333	54320			8.58333	67376
8.59028	54544			8.59028	65984
8.59722	54304			8.59722	66352
8.60417	53424			8.60417	66640
8.61111	53648			8.61111	66944
8.61806	53456			8.61806	67200
8.625	53072			8.625	67472
8.63194	53168			8.63194	67872
8.63889	53280			8.63889	67088
8.64583	53456			8.64583	67296
8.65278	53648			8.65278	67008
8.65972	53392			8.65972	67456
8.66667	53632			8.66667	67872
8.67361	53856			8.67361	68176
8.68056	53376			8.68056	67952
8.6875	53584			8.6875	68416
8.69444	53104			8.69444	68640
8.70139	53280			8.70139	68960
8.70833	53616			8.70833	69296
8.71528	53840			8.71528	68848
8.72222	53344			8.72222	68624
8.72917	53536			8.72917	68800
8.73611	52288			8.73611	69152
8.74306	52576			8.74306	69312
8.75	52896			8.75	69552
8.75694	53104			8.75694	69376
8.76389	53344			8.76389	69600
8.77083	52896			8.77083	68640
8.77778	53136			8.77778	68928
8.78472	53280			8.78472	68688
8.79167	53488			8.79167	69008
8.79861	53600			8.79861	69216
8.80556	53856			8.80556	68880
8.8125	53408			8.8125	69152
8.81944	52848			8.81944	68640
8.82639	53024			8.82639	68816
8.83333	53232			8.83333	69184
8.84028	53360			8.84028	68096
8.84722	53520			8.84722	68448
8.85417	53632			8.85417	67936
8.86111	53104			8.86111	68192
8.86806	53440			8.86806	68464
8.875	53600			8.875	68016
8.88194	53088			8.88194	68224
8.88889	53296			8.88889	68400
8.89583	53504			8.89583	68176
8.90278	53648			8.90278	68496
8.90972	53056			8.90972	68688
8.91667	53280			8.91667	68944
8.92361	53472			8.92361	69248
8.93056	53600			8.93056	68080
8.9375	53744			8.9375	68272
8.94444	53888			8.94444	68432
8.95139	53376			8.95139	68608
8.95833	53632			8.95833	68016
8.96528	53856			8.96528	67488
8.97222	54032			8.97222	67776
8.97917	53504			8.97917	67936
8.98611	52848			8.98611	67488
8.99306	53136			8.99306	66848
9	53312			9	67088
9.00694	53584			9.00694	67248
9.01389	53648			9.01389	67440
9.02083	53920			9.02083	67680
9.02778	54016			9.02778	67808
9.03472	54176			9.03472	68016
9.04167	54320			9.04167	68304
9.04861	53632			9.04861	68400
9.05556	53808			9.05556	68720
9.0625	54000			9.0625	68816
9.06944	54160			9.06944	69088
9.07639	54368			9.07639	69296
9.08333	54592			9.08333	69488
9.09028	53904			9.09028	69648
9.09722	53328			9.09722	69872
9.10417	52848			9.10417	69232
9.11111	53040			9.11111	69392
9.11806	53344			9.11806	69728
9.125	53504			9.125	69856
9.13194	53696			9.13194	70048
9.13889	53872			9.13889	69376
9.14583	53968			9.14583	69488
9.15278	54208			9.15278	68960
9.15972	54416			9.15972	69088
9.16667	54560			9.16667	68640
9.17361	54656			9.17361	68768
9.18056	53920			9.18056	68976
9.1875	54176			9.1875	67632
9.19444	54336			9.19444	67808
9.20139	54528			9.20139	67248
9.20833	54592			9.20833	66624
9.21528	54688			9.21528	66992
9.22222	54720			9.22222	67248
9.22917	54848			9.22917	67568
9.23611	54080			9.23611	67728
9.24306	54208			9.24306	67872
9.25	54256			9.25	68224
9.25694	54416			9.25694	68336
9.26389	53728			9.26389	68432
9.27083	53824			9.27083	67680
9.27778	53136			9.27778	67040
9.28472	53344			9.28472	67216
9.29167	53520			9.29167	67248
9.29861	53936			9.29861	66864
9.30556	53280			9.30556	67184
9.3125	53472			9.3125	67472
9.31944	53744			9.31944	67632
9.32639	54000			9.32639	68032
9.33333	54352			9.33333	68352
9.34028	54672			9.34028	68784
9.34722	54928			9.34722	68976
9.35417	55168			9.35417	68544
9.36111	55488			9.36111	68816
9.36806	55840			9.36806	69152
9.375	56208			9.375	69472
9.38194	56352			9.38194	70016
9.38889	56576			9.38889	69552
9.39583	56848			9.39583	69856
9.40278	56144			9.40278	70288
9.40972	55408			9.40972	70608
9.41667	55632			9.41667	71040
9.42361	56032			9.42361	71472
9.43056	56256			9.43056	71776
9.4375	56560			9.4375	71504
9.44444	56736			9.44444	71872
9.45139	55984			9.45139	71296
9.45833	56336			9.45833	71744
9.46528	56608			9.46528	72288
9.47222	56928			9.47222	71728
9.47917	57328			9.47917	71936
9.48611	57584			9.48611	72352
9.49306	57872			9.49306	71792
9.5	58128			9.5	72144
9.50694	58464			9.50694	72656
9.51389	58768			9.51389	72960
9.52083	59168			9.52083	73312
9.52778	59424			9.52778	72672
9.53472	59216			9.53472	72960
9.54167	58576			9.54167	73296
9.54861	58928			9.54861	73600
9.55556	59216			9.55556	73408
9.5625	58512			9.5625	72688
9.56944	57696			9.56944	73040
9.57639	58160			9.57639	73296
9.58333	57968			9.58333	72816
9.59028	58304			9.59028	73072
9.59722	58720			9.59722	73344
9.60417	59040			9.60417	73648
9.61111	59360			9.61111	74048
9.61806	58944			9.61806	74384
9.625	59232			9.625	74736
9.63194	59568			9.63194	75120
9.63889	58304			9.63889	74896
9.64583	58672			9.64583	75312
9.65278	58800			9.65278	75120
9.65972	59152			9.65972	75472
9.66667	59424			9.66667	75824
9.67361	58912			9.67361	75200
9.68056	59200			9.68056	75056
9.6875	58816			9.6875	75456
9.69444	58528			9.69444	75744
9.70139	57088			9.70139	75520
9.70833	57408			9.70833	75184
9.71528	57104			9.71528	75600
9.72222	57440			9.72222	75280
9.72917	57680			9.72917	75616
9.73611	57936			9.73611	76000
9.74306	58128			9.74306	75792
9.75	58304			9.75	75488
9.75694	58560			9.75694	75808
9.76389	58848			9.76389	76096
9.77083	58432			9.77083	75728
9.77778	58656			9.77778	76144
9.78472	58848			9.78472	76320
9.79167	59008			9.79167	75904
9.79861	58336			9.79861	76304
9.80556	58560			9.80556	76608
9.8125	58608			9.8125	76896
9.81944	58112			9.81944	77280
9.82639	58208			9.82639	76912
9.83333	58464			9.83333	77104
9.84028	58736			9.84028	77536
9.84722	58208			9.84722	77232
9.85417	58400			9.85417	77456
9.86111	58608			9.86111	77760
9.86806	58160			9.86806	76640
9.875	58352			9.875	77008
9.88194	57872			9.88194	77184
9.88889	57568			9.88889	76912
9.89583	57728			9.89583	77216
9.90278	57968			9.90278	77440
9.90972	58224			9.90972	77792
9.91667	57776			9.91667	78048
9.92361	58016			9.92361	77600
9.93056	57488			9.93056	77760
9.9375	57008			9.9375	77936
9.94444	57264			9.94444	78144
9.95139	57440			9.95139	77888
9.95833	57648			9.95833	78144
9.96528	57840			9.96528	78432
9.97222	57984			9.97222	77104
9.97917	58144			9.97917	77440
9.98611	58352			9.98611	77728
9.99306	57728			9.99306	76400
10	57952			10	76640
10.0069	57280			10.0069	76384
10.0139	57520			10.0139	76736
10.0208	56944			10.0208	76992
10.0278	57120			10.0278	76560
10.0347	57344			10.0347	76000
10.0417	57568			10.0417	76272
10.0486	57664			10.0486	76576
10.0556	57824			10.0556	76928
10.0625	57984			10.0625	77120
10.0694	58224			10.0694	77504
10.0764	58432			10.0764	77776
10.0833	57760			10.0833	77984
10.0903	57152			10.0903	77520
10.0972	57376			10.0972	77952
10.1042	57520			10.1042	78192
10.1111	57680			10.1111	78448
10.1181	57840			10.1181	78688
10.125	58032			10.125	78192
10.1319	58064			10.1319	78304
10.1389	58176			10.1389	78688
10.1458	58208			10.1458	78096
10.1528	58400			10.1528	78240
10.1597	58608			10.1597	77712
10.1667	58768			10.1667	78128
10.1736	57168			10.1736	78160
10.1806	57376			10.1806	78512
10.1875	57600			10.1875	78704
10.1944	57120			10.1944	78960
10.2014	57376			10.2014	79216
10.2083	57616			10.2083	78688
10.2153	57008			10.2153	78048
10.2222	57184			10.2222	77408
10.2292	57376			10.2292	77872
10.2361	57616			10.2361	78112
10.2431	57824			10.2431	78224
10.25	58032			10.25	78464
10.2569	58304			10.2569	77856
10.2639	58352			10.2639	78048
10.2708	58512			10.2708	78192
10.2778	57744			10.2778	78448
10.2847	57936			10.2847	78512
10.2917	58128			10.2917	78640
10.2986	58336			10.2986	78800
10.3056	57456			10.3056	79056
10.3125	56896			10.3125	79392
10.3194	57088			10.3194	78848
10.3264	57312			10.3264	78336
10.3333	57568			10.3333	78704
10.3403	58000			10.3403	79120
10.3472	57280			10.3472	79472
10.3542	57648			10.3542	79664
10.3611	57888			10.3611	80032
10.3681	58304			10.3681	80528
10.375	58560			10.375	80992
10.3819	57952			10.3819	81408
10.3889	58352			10.3889	81184
10.3958	58784			10.3958	81520
10.4028	58112			10.4028	81552
10.4097	58656			10.4097	81056
10.4167	58960			10.4167	81344
10.4236	59328			10.4236	81872
10.4306	59664			10.4306	82400
10.4375	59408			10.4375	81840
10.4444	59632			10.4444	82240
10.4514	59024			10.4514	82688
10.4583	59504			10.4583	83056
10.4653	59744			10.4653	82512
10.4722	60064			10.4722	82304
10.4792	60336			10.4792	82720
10.4861	60688			10.4861	83040
10.4931	60912			10.4931	83680
10.5	61152			10.5	84112
10.5069	61136			10.5069	84448
10.5139	61344			10.5139	84912
10.5208	61024			10.5208	84448
10.5278	61200			10.5278	84864
10.5347	60944			10.5347	85328
10.5417	61264			10.5417	84624
10.5486	61456			10.5486	83616
10.5556	61792			10.5556	84160
10.5625	61616			10.5625	84576
10.5694	61936			10.5694	85072
10.5764	62288			10.5764	84496
10.5833	62560			10.5833	84944
10.5903	62768			10.5903	84400
10.5972	61072			10.5972	85008
10.6042	61360			10.6042	84800
10.6111	61712			10.6111	85328
10.6181	61920			10.6181	85936
10.625	62240			10.625	86224
10.6319	62496			10.6319	85872
10.6389	62848			10.6389	85840
10.6458	62528			10.6458	85392
10.6528	62864			10.6528	85776
10.6597	63136			10.6597	86176
10.6667	61840			10.6667	85872
10.6736	61568			10.6736	85728
10.6806	61840			10.6806	85696
10.6875	62144			10.6875	86064
10.6944	62496			10.6944	86496
10.7014	61552			10.7014	86992
10.7083	61984			10.7083	87360
10.7153	62240			10.7153	87568
10.7222	62560			10.7222	87312
10.7292	62848			10.7292	87600
10.7361	63040			10.7361	87440
10.7431	62704			10.7431	87760
10.75	62832			10.75	86880
10.7569	63232			10.7569	86576
10.7639	63488			10.7639	86352
10.7708	63680			10.7708	85952
10.7778	63840			10.7778	86368
10.7847	64016			10.7847	86752
10.7917	63520			10.7917	87168
10.7986	63712			10.7986	86768
10.8056	63952			10.8056	86592
10.8125	64096			10.8125	86992
10.8194	64288			10.8194	86736
10.8264	63728			10.8264	85648
10.8333	62688			10.8333	86000
10.8403	62928			10.8403	86304
10.8472	63168			10.8472	86736
10.8542	63520			10.8542	86800
10.8611	63776			10.8611	87152
10.8681	64000			10.8681	86672
10.875	64160			10.875	86304
10.8819	63792			10.8819	85968
10.8889	64048			10.8889	85600
10.8958	63632			10.8958	85808
10.9028	63248			10.9028	86144
10.9097	63472			10.9097	86336
10.9167	63792			10.9167	85952
10.9236	64112			10.9236	85536
10.9306	63632			10.9306	85888
10.9375	63840			10.9375	85520
10.9444	63408			10.9444	85856
10.9514	63680			10.9514	86080
10.9583	63888			10.9583	85936
10.9653	64176			10.9653	86320
10.9722	63824			10.9722	86512
10.9792	64112			10.9792	85232
10.9861	64352			10.9861	84944
10.9931	64496			10.9931	85248
11	64016			11	83936
11.0069	64160			11.0069	84368
11.0139	64416			11.0139	84624
11.0208	64720			11.0208	84944
11.0278	64976			11.0278	84480
11.0347	63600			11.0347	84736
11.0417	63712			11.0417	85024
11.0486	63984			11.0486	84544
11.0556	64240			11.0556	84736
11.0625	64384			11.0625	84208
11.0694	63872			11.0694	84384
11.0764	64128			11.0764	84640
11.0833	64368			11.0833	84896
11.0903	63776			11.0903	85216
11.0972	63952			11.0972	84608
11.1042	64176			11.1042	84784
11.1111	64384			11.1111	84304
11.1181	64576			11.1181	83888
11.125	64800			11.125	83984
11.1319	64976			11.1319	84480
11.1389	65168			11.1389	84784
11.1458	65408			11.1458	85152
11.1528	64768			11.1528	85408
11.1597	64048			11.1597	85584
11.1667	64208			11.1667	85280
11.1736	64432			11.1736	83792
11.1806	63776			11.1806	84208
11.1875	64000			11.1875	84432
11.1944	64224			11.1944	84704
11.2014	64416			11.2014	84016
11.2083	64640			11.2083	83360
11.2153	63920			11.2153	82736
11.2222	64064			11.2222	82976
11.2292	64256			11.2292	83296
11.2361	64544			11.2361	81904
11.2431	64720			11.2431	82096
11.25	64864			11.25	82416
11.2569	65040			11.2569	82608
11.2639	65232			11.2639	82768
11.2708	65408			11.2708	83120
11.2778	64704			11.2778	83360
11.2847	64896			11.2847	83536
11.2917	64928			11.2917	83856
11.2986	65152			11.2986	84064
11.3056	65360			11.3056	84144
11.3125	65408			11.3125	84544
11.3194	65632			11.3194	84736
11.3264	65744			11.3264	84896
11.3333	65888			11.3333	85184
11.3403	66208			11.3403	85520
11.3472	66320			11.3472	84832
11.3542	66592			11.3542	84400
11.3611	66784			11.3611	84704
11.3681	67088			11.3681	85248
11.375	66512			11.375	84624
11.3819	66928			11.3819	84864
11.3889	67296			11.3889	85408
11.3958	67664			11.3958	85936
11.4028	68064			11.4028	85536
11.4097	67520			11.4097	86032
11.4167	67952			11.4167	86352
11.4236	68320			11.4236	85088
11.4306	68800			11.4306	85632
11.4375	69072			11.4375	85856
11.4444	69344			11.4444	85824
11.4514	69664			11.4514	86432
11.4583	69984			11.4583	85968
11.4653	70304			11.4653	86480
11.4722	70688			11.4722	86896
11.4792	71008			11.4792	87296
11.4861	70496			11.4861	86928
11.4931	69104			11.4931	86720
11.5	69600			11.5	86240
11.5069	70032			11.5069	86752
11.5139	68576			11.5139	87248
11.5208	68928			11.5208	87680
11.5278	69536			11.5278	88320
11.5347	69008			11.5347	88848
11.5417	68368			11.5417	89440
11.5486	68800			11.5486	88256
11.5556	68288			11.5556	88288
11.5625	68736			11.5625	88720
11.5694	69120			11.5694	88192
11.5764	69616			11.5764	88624
11.5833	69952			11.5833	89056
11.5903	70384			11.5903	89504
11.5972	70800			11.5972	89984
11.6042	71136			11.6042	90368
11.6111	71408			11.6111	89744
11.6181	71760			11.6181	90192
11.625	70896			11.625	90512
11.6319	70192			11.6319	90928
11.6389	69872			11.6389	91328
11.6458	69600			11.6458	91728
11.6528	69968			11.6528	91648
11.6597	69760			11.6597	90720
11.6667	70032			11.6667	90624
11.6736	69264			11.6736	91168
11.6806	69648			11.6806	91376
11.6875	70000			11.6875	91328
11.6944	70128			11.6944	89984
11.7014	69808			11.7014	90416
11.7083	70096			11.7083	90992
11.7153	69712			11.7153	90304
11.7222	69456			11.7222	90688
11.7292	69744			11.7292	90400
11.7361	69904			11.7361	89568
11.7431	70208			11.7431	89488
11.75	69872			11.75	90048
11.7569	70064			11.7569	90480
11.7639	69632			11.7639	91008
11.7708	70000			11.7708	91392
11.7778	70080			11.7778	91696
11.7847	70336			11.7847	91568
11.7917	70592			11.7917	90016
11.7986	70912			11.7986	90496
11.8056	71072			11.8056	90096
11.8125	69840			11.8125	90720
11.8194	70160			11.8194	91008
11.8264	70464			11.8264	91360
11.8333	70624			11.8333	91792
11.8403	70992			11.8403	91552
11.8472	71216			11.8472	91792
11.8542	71376			11.8542	91600
11.8611	71600			11.8611	91216
11.8681	71856			11.8681	91696
11.875	72176			11.875	91216
11.8819	71696			11.8819	90720
11.8889	72000			11.8889	91024
11.8958	71632			11.8958	90752
11.9028	71936			11.9028	89440
11.9097	72192			11.9097	88976
11.9167	72352			11.9167	87968
11.9236	71984			11.9236	87600
11.9306	72304			11.9306	87984
11.9375	72528			11.9375	88288
11.9444	72656			11.9444	88448
11.9514	72944			11.9514	88816
11.9583	73312			11.9583	89168
11.9653	73552			11.9653	89520
11.9722	73120			11.9722	88240
11.9792	73440			11.9792	88608
11.9861	73616			11.9861	88768
11.9931	73216			11.9931	89232
12	73344			12	89408
12.0069	72944			12.0069	88944
12.0139	73216			12.0139	89216
12.0208	72768			12.0208	88752
12.0278	72976			12.0278	89024
12.0347	73216			12.0347	89232
12.0417	73536			12.0417	89440
12.0486	73712			12.0486	89744
12.0556	74048			12.0556	89840
12.0625	73808			12.0625	90192
12.0694	74080			12.0694	90384
12.0764	73616			12.0764	90704
12.0833	73888			12.0833	91040
12.0903	74112			12.0903	91248
12.0972	74320			12.0972	91472
12.1042	74672			12.1042	91680
12.1111	74960			12.1111	91840
12.1181	75152			12.1181	92128
12.125	75296			12.125	92400
12.1319	74656			12.1319	92768
12.1389	74896			12.1389	92896
12.1458	75072			12.1458	93248
12.1528	75328			12.1528	93408
12.1597	75488			12.1597	93664
12.1667	75728			12.1667	93808
12.1736	75808			12.1736	94080
12.1806	75984			12.1806	94368
12.1875	76176			12.1875	94608
12.1944	76304			12.1944	94752
12.2014	76496			12.2014	95072
12.2083	76720			12.2083	95376
12.2153	77008			12.2153	95584
12.2222	77168			12.2222	95920
12.2292	76608			12.2292	96000
12.2361	76256			12.2361	96240
12.2431	76544			12.2431	96528
12.25	76752			12.25	96864
12.2569	76960			12.2569	97088
12.2639	76432			12.2639	97488
12.2708	76704			12.2708	97712
12.2778	76992			12.2778	98336
12.2847	77168			12.2847	98544
12.2917	77424			12.2917	98912
12.2986	77616			12.2986	99312
12.3056	77056			12.3056	99856
12.3125	77328			12.3125	100064
12.3194	77584			12.3194	100336
12.3264	77728			12.3264	100656
12.3333	77936			12.3333	100624
12.3403	77504			12.3403	100592
12.3472	77664			12.3472	100768
12.3542	76288			12.3542	101104
12.3611	76576			12.3611	101360
12.3681	76848			12.3681	101696
12.375	77120			12.375	101872
12.3819	77536			12.3819	102208
12.3889	77024			12.3889	102480
12.3958	75616			12.3958	102896
12.4028	76128			12.4028	103584
12.4097	75904			12.4097	103872
12.4167	76384			12.4167	104352
12.4236	76784			12.4236	104896
12.4306	77232			12.4306	105568
12.4375	77616			12.4375	105968
12.4444	77968			12.4444	106320
12.4514	77568			12.4514	106752
12.4583	78048			12.4583	107280
12.4653	77424			12.4653	107536
12.4722	77824			12.4722	108080
12.4792	78272			12.4792	108688
12.4861	78656			12.4861	109200
12.4931	78992			12.4931	109808
12.5	78272			12.5	110144
12.5069	78656			12.5069	110688
12.5139	78976			12.5139	111456
12.5208	79280			12.5208	112032
12.5278	79536			12.5278	112672
12.5347	79840			12.5347	113200
12.5417	79232			12.5417	113744
12.5486	79024			12.5486	114176
12.5556	79376			12.5556	114944
12.5625	79264			12.5625	115648
12.5694	79168			12.5694	116432
12.5764	79424			12.5764	116992
12.5833	79872			12.5833	117536
12.5903	79200			12.5903	117984
12.5972	79088			12.5972	118736
12.6042	79424			12.6042	119456
12.6111	78944			12.6111	119840
12.6181	78784			12.6181	120304
12.625	79248			12.625	120672
12.6319	79584			12.6319	121248
12.6389	79408			12.6389	121632
12.6458	79200			12.6458	122224
12.6528	79520			12.6528	122976
12.6597	78960			12.6597	123360
12.6667	77520			12.6667	123920
12.6736	77808			12.6736	124192
12.6806	78272			12.6806	124784
12.6875	78528			12.6875	125392
12.6944	78928			12.6944	125904
12.7014	79280			12.7014	126464
12.7083	79504			12.7083	127152
12.7153	78672			12.7153	127712
12.7222	78912			12.7222	128096
12.7292	79200			12.7292	128624
12.7361	79616			12.7361	128832
12.7431	79776			12.7431	129488
12.75	80064			12.75	130096
12.7569	79712			12.7569	130656
12.7639	80144			12.7639	131200
12.7708	79824			12.7708	131728
12.7778	80128			12.7778	132656
12.7847	80032			12.7847	133200
12.7917	80384			12.7917	133520
12.7986	80192			12.7986	134032
12.8056	80464			12.8056	134576
12.8125	79984			12.8125	135104
12.8194	80448			12.8194	135680
12.8264	80672			12.8264	135744
12.8333	80336			12.8333	136176
12.8403	80608			12.8403	136272
12.8472	80832			12.8472	136992
12.8542	81216			12.8542	137584
12.8611	80864			12.8611	137984
12.8681	81216			12.8681	138576
12.875	81504			12.875	139040
12.8819	81808			12.8819	139472
12.8889	82032			12.8889	140064
12.8958	81616			12.8958	140656
12.9028	82000			12.9028	141056
12.9097	82336			12.9097	141600
12.9167	82592			12.9167	142048
12.9236	82208			12.9236	142800
12.9306	82496			12.9306	143200
12.9375	82736			12.9375	143920
12.9444	82912			12.9444	144320
12.9514	83296			12.9514	144784
12.9583	83584			12.9583	144832
12.9653	83024			12.9653	145296
12.9722	83360			12.9722	145904
12.9792	82880			12.9792	146448
12.9861	83184			12.9861	147184
12.9931	83408			12.9931	147600
13	83008			13	146416
13.0069	83296			13.0069	146864
13.0139	83568			13.0139	147376
13.0208	83152			13.0208	147296
13.0278	83440			13.0278	147728
13.0347	82960			13.0347	148192
13.0417	83232			13.0417	148800
13.0486	83664			13.0486	149440
13.0556	82176			13.0556	149264
13.0625	82544			13.0625	149536
13.0694	82928			13.0694	150320
13.0764	82592			13.0764	150784
13.0833	82976			13.0833	151104
13.0903	83184			13.0903	151584
13.0972	83632			13.0972	152128
13.1042	83168			13.1042	152464
13.1111	83328			13.1111	153104
13.1181	83616			13.1181	153664
13.125	83904			13.125	154032
13.1319	84192			13.1319	153680
13.1389	82912			13.1389	153360
13.1458	82496			13.1458	153856
13.1528	82784			13.1528	154416
13.1597	82960			13.1597	154848
13.1667	81216			13.1667	155360
13.1736	81520			13.1736	155680
13.1806	81792			13.1806	156224
13.1875	81968			13.1875	156560
13.1944	82256			13.1944	156960
13.2014	81840			13.2014	157552
13.2083	82048			13.2083	158128
13.2153	81504			13.2153	158144
13.2222	81744			13.2222	158432
13.2292	82064			13.2292	158752
13.2361	82272			13.2361	159456
13.2431	82528			13.2431	159696
13.25	82736			13.25	160272
13.2569	82960			13.2569	160464
13.2639	83136			13.2639	160816
13.2708	83312			13.2708	161152
13.2778	83520			13.2778	161424
13.2847	83696			13.2847	161360
13.2917	83952			13.2917	161648
13.2986	83456			13.2986	162160
13.3056	83760			13.3056	162672
13.3125	83840			13.3125	163104
13.3194	84032			13.3194	163392
13.3264	84208			13.3264	163680
13.3333	84448			13.3333	164144
13.3403	84544			13.3403	164656
13.3472	84928			13.3472	165216
13.3542	84944			13.3542	165392
13.3611	85152			13.3611	165632
13.3681	85296			13.3681	165904
13.375	85568			13.375	166160
13.3819	85680			13.3819	166480
13.3889	84560			13.3889	166880
13.3958	83984			13.3958	167632
13.4028	84368			13.4028	168016
13.4097	84656			13.4097	167920
13.4167	84928			13.4167	168464
13.4236	85152			13.4236	168752
13.4306	84656			13.4306	169296
13.4375	85200			13.4375	169120
13.4444	85584			13.4444	169984
13.4514	86176			13.4514	170448
13.4583	85856			13.4583	171008
13.4653	86352			13.4653	171520
13.4722	86880			13.4722	172432
13.4792	87200			13.4792	173120
13.4861	85648			13.4861	173792
13.4931	86240			13.4931	174640
13.5	85968			13.5	175440
13.5069	86400			13.5069	176144
13.5139	86944			13.5139	176816
13.5208	85856			13.5208	177600
13.5278	86320			13.5278	178384
13.5347	86848			13.5347	179120
13.5417	87344			13.5417	180000
13.5486	86704			13.5486	180832
13.5556	87088			13.5556	181488
13.5625	87520			13.5625	182256
13.5694	87040			13.5694	183136
13.5764	87600			13.5764	182880
13.5833	87968			13.5833	183568
13.5903	88384			13.5903	183312
13.5972	88816			13.5972	184256
13.6042	88496			13.6042	184864
13.6111	88880			13.6111	185632
13.6181	87424			13.6181	186192
13.625	87680			13.625	187248
13.6319	87648			13.6319	188144
13.6389	88128			13.6389	187280
13.6458	88464			13.6458	188240
13.6528	88784			13.6528	188160
13.6597	89168			13.6597	189152
13.6667	89504			13.6667	189872
13.6736	88416			13.6736	190544
13.6806	87888			13.6806	191312
13.6875	88384			13.6875	191104
13.6944	88896			13.6944	192064
13.7014	89248			13.7014	191840
13.7083	89664			13.7083	192928
13.7153	89536			13.7153	193264
13.7222	89824			13.7222	194112
13.7292	89472			13.7292	195248
13.7361	89296			13.7361	195840
13.7431	89472			13.7431	195952
13.75	88240			13.75	196704
13.7569	88080			13.7569	197472
13.7639	88448			13.7639	197936
13.7708	88880			13.7708	198464
13.7778	88656			13.7778	199264
13.7847	88384			13.7847	200096
13.7917	88400			13.7917	200720
13.7986	88704			13.7986	201280
13.8056	88512			13.8056	202224
13.8125	88304			13.8125	202320
13.8194	88720			13.8194	203056
13.8264	89088			13.8264	204000
13.8333	89328			13.8333	204848
13.8403	89568			13.8403	205680
13.8472	89824			13.8472	205888
13.8542	90240			13.8542	205792
13.8611	89840			13.8611	205504
[truncated: 164 more rows]

## Sheet: Figure 10
Number of viable tumor cells
no angiogenesis				with angiogenesis
t (day)	NOC			t (day)	NOC
0	4			0	4
1	6			1	6
2	12			2	12
3	24			3	24
4	39			4	41.5
5	46			5	53.5
6	48.5			6	59.5
7	54			7	66
8	58.5			8	72.5
9	63			9	82.5
10	70.5			10	94
11	81			11	101
12	94			12	145
13	108			13	226.5
14	121			14	305.5
15	132			15	381
16	145.5			16	518.5

## Sheet: Figure 11
Number of viable tumor cells (Avascular Growth)
no normal cells				with normal cells
t (day)	NOC			t (day)	NOC
0	4			0	4
1	6			1	6
2	12			2	12
3	24			3	24
4	48			4	44
5	96			5	54.25
6	192			6	48.5
7	384			7	46.25
8	768			8	46.25
9	1382.75			9	46
10	1133.25			10	46.75
11	338.25			11	46.25
12	361.5			12	45

## Sheet: Figure 13
Number of viable tumor cells (Vascular Growth)
no normal cells				with normal cells
t (day)	NOC			t (day)	NOC
0	4			0	4
1	8			1	8
2	16			2	15
3	32			3	19
4	51			4	22
5	57			5	36
6	62			6	64
7	70			7	115
8	76			8	210
9	89			9	375
10	99			10	396
11	105			11	622
12	185			12	656.832
13	271			13	810.741
14	340			14	941.757
15	422			15	1192.89
16	614			16	1259.69

## Sheet: Figure 15
Intratumoral vascularization density
area (%)	d (%) [128]			area (%)	d (%)
4.46701	66.6817			4.46701	20.8
7.71858	88.0745			7.71858	61.3
8.0124	77.357			8.0124	74
8.82679	81.881			8.82679	75
9.16556	71.5751			9.16556	75
11.8905	81.0232			11.8905	90
12.4239	89.2591			12.4239	94
14.1989	93.3605			14.1989	93
15.0344	86.3458			15.0344	91
16.0687	95.5377			16.0687	85
16.3633	84.4081			16.3633	83
20.8286	91.914			20.8286	86

## Sheet: Figure 17
Intratumoral vascularization density_ interventions in signals activation
area (%)	d (%) [128]			area (%)	d (%)
4.46701	66.6817			4.46701	5.16974
7.71858	88.0745			7.71858	12.0167
8.0124	77.357			8.0124	11.9175
8.82679	81.881			8.82679	12.9105
9.16556	71.5751			9.16556	9.97602
11.8905	81.0232			11.8905	11.3886
12.4239	89.2591			12.4239	13.6173
14.1989	93.3605			14.1989	12.5418
15.0344	86.3458			15.0344	10.5175
16.0687	95.5377			16.0687	10.802
16.3633	84.4081			16.3633	11.5534
20.8286	91.914			20.8286	9.97547

## Sheet: Figure 18
Tumor area evolution with therapy
Initiation day: 3				Initiation day: 5				Initiation day: 6
t (day)	area (um2)			day	area (um2)			day	area (um2)
0	2160			0	2160			0	2160
0.00694444	1984			0.00694444	1984			0.00694444	1984
0.0138889	2000			0.0138889	2000			0.0138889	2000
0.0208333	2048			0.0208333	2048			0.0208333	2048
0.0277778	2048			0.0277778	2048			0.0277778	2048
0.0347222	2048			0.0347222	2048			0.0347222	2048
0.0416667	2048			0.0416667	2048			0.0416667	2048
0.0486111	2080			0.0486111	2080			0.0486111	2080
0.0555556	2080			0.0555556	2080			0.0555556	2080
0.0625	2096			0.0625	2096			0.0625	2096
0.0694444	2096			0.0694444	2096			0.0694444	2096
0.0763889	2112			0.0763889	2112			0.0763889	2112
0.0833333	2112			0.0833333	2112			0.0833333	2112
0.0902778	2144			0.0902778	2144			0.0902778	2144
0.0972222	2144			0.0972222	2144			0.0972222	2144
0.104167	2176			0.104167	2176			0.104167	2176
0.111111	2176			0.111111	2176			0.111111	2176
0.118056	2192			0.118056	2192			0.118056	2192
0.125	2192			0.125	2192			0.125	2192
0.131944	2192			0.131944	2192			0.131944	2192
0.138889	2272			0.138889	2272			0.138889	2272
0.145833	2272			0.145833	2272			0.145833	2272
0.152778	2272			0.152778	2272			0.152778	2272
0.159722	2288			0.159722	2288			0.159722	2288
0.166667	2288			0.166667	2288			0.166667	2288
0.173611	2320			0.173611	2320			0.173611	2320
0.180556	2320			0.180556	2320			0.180556	2320
0.1875	2320			0.1875	2320			0.1875	2320
0.194444	2352			0.194444	2352			0.194444	2352
0.201389	2368			0.201389	2368			0.201389	2368
0.208333	2384			0.208333	2384			0.208333	2384
0.215278	2400			0.215278	2400			0.215278	2400
0.222222	2416			0.222222	2416			0.222222	2416
0.229167	2432			0.229167	2432			0.229167	2432
0.236111	2464			0.236111	2464			0.236111	2464
0.243056	2464			0.243056	2464			0.243056	2464
0.25	2480			0.25	2480			0.25	2480
0.256944	2496			0.256944	2496			0.256944	2496
0.263889	2512			0.263889	2512			0.263889	2512
0.270833	2512			0.270833	2512			0.270833	2512
0.277778	2512			0.277778	2512			0.277778	2512
0.284722	2512			0.284722	2512			0.284722	2512
0.291667	2512			0.291667	2512			0.291667	2512
0.298611	2576			0.298611	2576			0.298611	2576
0.305556	2592			0.305556	2592			0.305556	2592
0.3125	2592			0.3125	2592			0.3125	2592
0.319444	2608			0.319444	2608			0.319444	2608
0.326389	2608			0.326389	2608			0.326389	2608
0.333333	2640			0.333333	2640			0.333333	2640
0.340278	2640			0.340278	2640			0.340278	2640
0.347222	2640			0.347222	2640			0.347222	2640
0.354167	2640			0.354167	2640			0.354167	2640
0.361111	2688			0.361111	2688			0.361111	2688
0.368056	2736			0.368056	2736			0.368056	2736
0.375	2736			0.375	2736			0.375	2736
0.381944	2736			0.381944	2736			0.381944	2736
0.388889	2736			0.388889	2736			0.388889	2736
0.395833	2752			0.395833	2752			0.395833	2752
0.402778	2784			0.402778	2784			0.402778	2784
0.409722	2784			0.409722	2784			0.409722	2784
0.416667	2784			0.416667	2784			0.416667	2784
0.423611	2800			0.423611	2800			0.423611	2800
0.430556	2832			0.430556	2832			0.430556	2832
0.4375	2832			0.4375	2832			0.4375	2832
0.444444	2832			0.444444	2832			0.444444	2832
0.451389	2832			0.451389	2832			0.451389	2832
0.458333	2864			0.458333	2864			0.458333	2864
0.465278	2896			0.465278	2896			0.465278	2896
0.472222	2896			0.472222	2896			0.472222	2896
0.479167	2896			0.479167	2896			0.479167	2896
0.486111	2896			0.486111	2896			0.486111	2896
0.493056	2928			0.493056	2928			0.493056	2928
0.5	2960			0.5	2960			0.5	2960
0.506944	2960			0.506944	2960			0.506944	2960
0.513889	2992			0.513889	2992			0.513889	2992
0.520833	2992			0.520833	2992			0.520833	2992
0.527778	3024			0.527778	3024			0.527778	3024
0.534722	3056			0.534722	3056			0.534722	3056
0.541667	3072			0.541667	3072			0.541667	3072
0.548611	3072			0.548611	3072			0.548611	3072
0.555556	3072			0.555556	3072			0.555556	3072
0.5625	3088			0.5625	3088			0.5625	3088
0.569444	3120			0.569444	3120			0.569444	3120
0.576389	3120			0.576389	3120			0.576389	3120
0.583333	3120			0.583333	3120			0.583333	3120
0.590278	3120			0.590278	3120			0.590278	3120
0.597222	3136			0.597222	3136			0.597222	3136
0.604167	3136			0.604167	3136			0.604167	3136
0.611111	3152			0.611111	3152			0.611111	3152
0.618056	3168			0.618056	3168			0.618056	3168
0.625	3184			0.625	3184			0.625	3184
0.631944	3216			0.631944	3216			0.631944	3216
0.638889	3216			0.638889	3216			0.638889	3216
0.645833	3264			0.645833	3264			0.645833	3264
0.652778	3264			0.652778	3264			0.652778	3264
0.659722	3280			0.659722	3280			0.659722	3280
0.666667	3296			0.666667	3296			0.666667	3296
0.673611	3296			0.673611	3296			0.673611	3296
0.680556	3296			0.680556	3296			0.680556	3296
0.6875	3328			0.6875	3328			0.6875	3328
0.694444	3344			0.694444	3344			0.694444	3344
0.701389	3344			0.701389	3344			0.701389	3344
0.708333	3344			0.708333	3344			0.708333	3344
0.715278	3344			0.715278	3344			0.715278	3344
0.722222	3408			0.722222	3408			0.722222	3408
0.729167	3408			0.729167	3408			0.729167	3408
0.736111	3408			0.736111	3408			0.736111	3408
0.743056	3408			0.743056	3408			0.743056	3408
0.75	3424			0.75	3424			0.75	3424
0.756944	3456			0.756944	3456			0.756944	3456
0.763889	3472			0.763889	3472			0.763889	3472
0.770833	3472			0.770833	3472			0.770833	3472
0.777778	3472			0.777778	3472			0.777778	3472
0.784722	3488			0.784722	3488			0.784722	3488
0.791667	3520			0.791667	3520			0.791667	3520
0.798611	3520			0.798611	3520			0.798611	3520
0.805556	3536			0.805556	3536			0.805556	3536
0.8125	3536			0.8125	3536			0.8125	3536
0.819444	3616			0.819444	3616			0.819444	3616
0.826389	3600			0.826389	3600			0.826389	3600
0.833333	3616			0.833333	3616			0.833333	3616
0.840278	3616			0.840278	3616			0.840278	3616
0.847222	3632			0.847222	3632			0.847222	3632
0.854167	3632			0.854167	3632			0.854167	3632
0.861111	3632			0.861111	3632			0.861111	3632
0.868056	3664			0.868056	3664			0.868056	3664
0.875	3664			0.875	3664			0.875	3664
0.881944	3680			0.881944	3680			0.881944	3680
0.888889	3712			0.888889	3712			0.888889	3712
0.895833	3744			0.895833	3744			0.895833	3744
0.902778	3760			0.902778	3760			0.902778	3760
0.909722	3760			0.909722	3760			0.909722	3760
0.916667	3760			0.916667	3760			0.916667	3760
0.923611	3808			0.923611	3808			0.923611	3808
0.930556	3808			0.930556	3808			0.930556	3808
0.9375	3824			0.9375	3824			0.9375	3824
0.944444	3824			0.944444	3824			0.944444	3824
0.951389	3840			0.951389	3840			0.951389	3840
0.958333	3920			0.958333	3920			0.958333	3920
0.965278	3904			0.965278	3904			0.965278	3904
0.972222	3952			0.972222	3952			0.972222	3952
0.979167	3952			0.979167	3952			0.979167	3952
0.986111	3952			0.986111	3952			0.986111	3952
0.993056	3952			0.993056	3952			0.993056	3952
1	3984			1	3984			1	3984
1.00694	4016			1.00694	4016			1.00694	4016
1.01389	3984			1.01389	3984			1.01389	3984
1.02083	3984			1.02083	3984			1.02083	3984
1.02778	3984			1.02778	3984			1.02778	3984
1.03472	3984			1.03472	3984			1.03472	3984
1.04167	4032			1.04167	4032			1.04167	4032
1.04861	4048			1.04861	4048			1.04861	4048
1.05556	4064			1.05556	4064			1.05556	4064
1.0625	4080			1.0625	4096			1.0625	4096
1.06944	4080			1.06944	4080			1.06944	4080
1.07639	4080			1.07639	4080			1.07639	4080
1.08333	4080			1.08333	4080			1.08333	4080
1.09028	4080			1.09028	4080			1.09028	4080
1.09722	4128			1.09722	4112			1.09722	4112
1.10417	4144			1.10417	4128			1.10417	4128
1.11111	4144			1.11111	4128			1.11111	4128
1.11806	4112			1.11806	4144			1.11806	4144
1.125	4160			1.125	4160			1.125	4160
1.13194	4208			1.13194	4192			1.13194	4192
1.13889	4224			1.13889	4240			1.13889	4240
1.14583	4224			1.14583	4256			1.14583	4256
1.15278	4224			1.15278	4256			1.15278	4256
1.15972	4304			1.15972	4256			1.15972	4256
1.16667	4320			1.16667	4288			1.16667	4288
1.17361	4320			1.17361	4336			1.17361	4336
1.18056	4320			1.18056	4352			1.18056	4352
1.1875	4368			1.1875	4368			1.1875	4368
1.19444	4416			1.19444	4400			1.19444	4400
1.20139	4464			1.20139	4416			1.20139	4416
1.20833	4464			1.20833	4432			1.20833	4432
1.21528	4512			1.21528	4448			1.21528	4448
1.22222	4528			1.22222	4528			1.22222	4528
1.22917	4544			1.22917	4544			1.22917	4544
1.23611	4560			1.23611	4544			1.23611	4544
1.24306	4608			1.24306	4544			1.24306	4544
1.25	4608			1.25	4576			1.25	4576
1.25694	4656			1.25694	4608			1.25694	4608
1.26389	4656			1.26389	4656			1.26389	4656
1.27083	4672			1.27083	4656			1.27083	4656
1.27778	4688			1.27778	4688			1.27778	4688
1.28472	4736			1.28472	4736			1.28472	4736
1.29167	4800			1.29167	4784			1.29167	4784
1.29861	4800			1.29861	4784			1.29861	4784
1.30556	4832			1.30556	4784			1.30556	4784
1.3125	4928			1.3125	4784			1.3125	4784
1.31944	5008			1.31944	4912			1.31944	4912
1.32639	5024			1.32639	4992			1.32639	4992
1.33333	5024			1.33333	5008			1.33333	5008
1.34028	5040			1.34028	5008			1.34028	5008
1.34722	5072			1.34722	5024			1.34722	5024
1.35417	5104			1.35417	5024			1.35417	5024
1.36111	5136			1.36111	5040			1.36111	5040
1.36806	5136			1.36806	5072			1.36806	5072
1.375	5152			1.375	5072			1.375	5072
1.38194	5184			1.38194	5120			1.38194	5120
1.38889	5216			1.38889	5120			1.38889	5120
1.39583	5264			1.39583	5184			1.39583	5184
1.40278	5248			1.40278	5200			1.40278	5200
1.40972	5264			1.40972	5184			1.40972	5184
1.41667	5296			1.41667	5232			1.41667	5232
1.42361	5360			1.42361	5264			1.42361	5264
1.43056	5360			1.43056	5280			1.43056	5280
1.4375	5376			1.4375	5280			1.4375	5280
1.44444	5392			1.44444	5280			1.44444	5280
1.45139	5440			1.45139	5296			1.45139	5296
1.45833	5440			1.45833	5312			1.45833	5312
1.46528	5472			1.46528	5312			1.46528	5312
1.47222	5504			1.47222	5344			1.47222	5344
1.47917	5504			1.47917	5344			1.47917	5344
1.48611	5536			1.48611	5360			1.48611	5360
1.49306	5568			1.49306	5392			1.49306	5392
1.5	5584			1.5	5408			1.5	5408
1.50694	5584			1.50694	5440			1.50694	5440
1.51389	5616			1.51389	5472			1.51389	5472
1.52083	5648			1.52083	5504			1.52083	5504
1.52778	5664			1.52778	5488			1.52778	5488
1.53472	5696			1.53472	5536			1.53472	5536
1.54167	5696			1.54167	5552			1.54167	5552
1.54861	5728			1.54861	5584			1.54861	5584
1.55556	5728			1.55556	5600			1.55556	5600
1.5625	5728			1.5625	5616			1.5625	5616
1.56944	5728			1.56944	5632			1.56944	5632
1.57639	5856			1.57639	5632			1.57639	5632
1.58333	5904			1.58333	5648			1.58333	5648
1.59028	5920			1.59028	5648			1.59028	5648
1.59722	5920			1.59722	5648			1.59722	5648
1.60417	5936			1.60417	5648			1.60417	5648
1.61111	5968			1.61111	5680			1.61111	5680
1.61806	6000			1.61806	5744			1.61806	5744
1.625	6048			1.625	5792			1.625	5792
1.63194	6064			1.63194	5808			1.63194	5808
1.63889	6064			1.63889	5808			1.63889	5808
1.64583	6096			1.64583	5824			1.64583	5824
1.65278	6096			1.65278	5888			1.65278	5888
1.65972	6128			1.65972	5888			1.65972	5888
1.66667	6128			1.66667	5888			1.66667	5888
1.67361	6176			1.67361	5904			1.67361	5904
1.68056	6240			1.68056	5920			1.68056	5920
1.6875	6256			1.6875	5936			1.6875	5936
1.69444	6256			1.69444	6000			1.69444	6000
1.70139	6288			1.70139	6032			1.70139	6032
1.70833	6368			1.70833	6048			1.70833	6048
1.71528	6384			1.71528	6080			1.71528	6080
1.72222	6384			1.72222	6096			1.72222	6096
1.72917	6384			1.72917	6112			1.72917	6112
1.73611	6400			1.73611	6112			1.73611	6112
1.74306	6416			1.74306	6160			1.74306	6160
1.75	6464			1.75	6160			1.75	6160
1.75694	6480			1.75694	6160			1.75694	6160
1.76389	6496			1.76389	6160			1.76389	6160
1.77083	6560			1.77083	6176			1.77083	6176
1.77778	6608			1.77778	6192			1.77778	6192
1.78472	6624			1.78472	6240			1.78472	6240
1.79167	6624			1.79167	6256			1.79167	6256
1.79861	6624			1.79861	6272			1.79861	6272
1.80556	6688			1.80556	6304			1.80556	6304
1.8125	6720			1.8125	6336			1.8125	6336
1.81944	6752			1.81944	6352			1.81944	6352
1.82639	6768			1.82639	6368			1.82639	6368
1.83333	6800			1.83333	6384			1.83333	6384
1.84028	6848			1.84028	6416			1.84028	6416
1.84722	6896			1.84722	6448			1.84722	6448
1.85417	6912			1.85417	6448			1.85417	6448
1.86111	6960			1.86111	6448			1.86111	6448
1.86806	6976			1.86806	6464			1.86806	6464
1.875	6992			1.875	6464			1.875	6464
1.88194	7008			1.88194	6480			1.88194	6480
1.88889	7024			1.88889	6528			1.88889	6528
1.89583	7056			1.89583	6576			1.89583	6576
1.90278	7056			1.90278	6576			1.90278	6576
1.90972	7040			1.90972	6576			1.90972	6576
1.91667	7040			1.91667	6576			1.91667	6576
1.92361	7056			1.92361	6592			1.92361	6592
1.93056	7072			1.93056	6608			1.93056	6608
1.9375	7168			1.9375	6640			1.9375	6640
1.94444	7200			1.94444	6640			1.94444	6640
1.95139	7200			1.95139	6704			1.95139	6704
1.95833	7216			1.95833	6752			1.95833	6752
1.96528	7248			1.96528	6784			1.96528	6784
1.97222	7280			1.97222	6832			1.97222	6832
1.97917	7312			1.97917	6832			1.97917	6832
1.98611	7312			1.98611	6832			1.98611	6832
1.99306	7328			1.99306	6832			1.99306	6832
2	7328			2	6880			2	6880
2.00694	7328			2.00694	6896			2.00694	6896
2.01389	7344			2.01389	6960			2.01389	6960
2.02083	7360			2.02083	6976			2.02083	6976
2.02778	7392			2.02778	6976			2.02778	6976
2.03472	7472			2.03472	7008			2.03472	7008
2.04167	7520			2.04167	7040			2.04167	7040
2.04861	7520			2.04861	7056			2.04861	7056
2.05556	7520			2.05556	7072			2.05556	7072
2.0625	7568			2.0625	7072			2.0625	7072
2.06944	7600			2.06944	7088			2.06944	7088
2.07639	7600			2.07639	7104			2.07639	7104
2.08333	7616			2.08333	7104			2.08333	7104
2.09028	7616			2.09028	7104			2.09028	7104
2.09722	7680			2.09722	7104			2.09722	7104
2.10417	7696			2.10417	7120			2.10417	7120
2.11111	7696			2.11111	7184			2.11111	7184
2.11806	7696			2.11806	7200			2.11806	7200
2.125	7696			2.125	7200			2.125	7200
2.13194	7760			2.13194	7200			2.13194	7200
2.13889	7760			2.13889	7232			2.13889	7232
2.14583	7776			2.14583	7264			2.14583	7264
2.15278	7808			2.15278	7264			2.15278	7264
2.15972	7824			2.15972	7280			2.15972	7280
2.16667	7824			2.16667	7280			2.16667	7280
2.17361	7888			2.17361	7280			2.17361	7280
2.18056	7904			2.18056	7344			2.18056	7344
2.1875	7952			2.1875	7440			2.1875	7440
2.19444	8016			2.19444	7456			2.19444	7456
2.20139	8064			2.20139	7488			2.20139	7488
2.20833	8096			2.20833	7488			2.20833	7488
2.21528	8128			2.21528	7520			2.21528	7520
2.22222	8192			2.22222	7568			2.22222	7568
2.22917	8224			2.22917	7568			2.22917	7568
2.23611	8288			2.23611	7600			2.23611	7600
2.24306	8336			2.24306	7600			2.24306	7600
2.25	8336			2.25	7616			2.25	7616
2.25694	8416			2.25694	7728			2.25694	7728
2.26389	8416			2.26389	7872			2.26389	7872
2.27083	8432			2.27083	7936			2.27083	7936
2.27778	8464			2.27778	7936			2.27778	7936
2.28472	8512			2.28472	7936			2.28472	7936
2.29167	8528			2.29167	8064			2.29167	8064
2.29861	8576			2.29861	8112			2.29861	8112
2.30556	8656			2.30556	8096			2.30556	8096
2.3125	8672			2.3125	8144			2.3125	8144
2.31944	8704			2.31944	8160			2.31944	8160
2.32639	8800			2.32639	8224			2.32639	8224
2.33333	8832			2.33333	8256			2.33333	8256
2.34028	8880			2.34028	8304			2.34028	8304
2.34722	8864			2.34722	8320			2.34722	8320
2.35417	8864			2.35417	8400			2.35417	8400
2.36111	8880			2.36111	8432			2.36111	8432
2.36806	8912			2.36806	8496			2.36806	8496
2.375	8912			2.375	8528			2.375	8528
2.38194	8976			2.38194	8544			2.38194	8544
2.38889	9072			2.38889	8544			2.38889	8544
2.39583	9184			2.39583	8576			2.39583	8576
2.40278	9216			2.40278	8608			2.40278	8608
2.40972	9216			2.40972	8608			2.40972	8608
2.41667	9264			2.41667	8656			2.41667	8656
2.42361	9376			2.42361	8704			2.42361	8704
2.43056	9408			2.43056	8752			2.43056	8752
2.4375	9408			2.4375	8800			2.4375	8800
2.44444	9424			2.44444	8816			2.44444	8816
2.45139	9504			2.45139	8896			2.45139	8896
2.45833	9504			2.45833	8944			2.45833	8944
2.46528	9504			2.46528	9024			2.46528	9024
2.47222	9600			2.47222	9056			2.47222	9056
2.47917	9648			2.47917	9104			2.47917	9104
2.48611	9664			2.48611	9104			2.48611	9104
2.49306	9744			2.49306	9136			2.49306	9136
2.5	9760			2.5	9216			2.5	9216
2.50694	9792			2.50694	9232			2.50694	9232
2.51389	9792			2.51389	9280			2.51389	9280
2.52083	9824			2.52083	9328			2.52083	9328
2.52778	9888			2.52778	9360			2.52778	9360
2.53472	9920			2.53472	9360			2.53472	9360
2.54167	9952			2.54167	9440			2.54167	9440
2.54861	9984			2.54861	9488			2.54861	9488
2.55556	9984			2.55556	9520			2.55556	9520
2.5625	10048			2.5625	9552			2.5625	9552
2.56944	10096			2.56944	9568			2.56944	9568
2.57639	10096			2.57639	9584			2.57639	9584
2.58333	10096			2.58333	9584			2.58333	9584
2.59028	10144			2.59028	9744			2.59028	9744
2.59722	10256			2.59722	9808			2.59722	9808
2.60417	10336			2.60417	9904			2.60417	9904
2.61111	10368			2.61111	9920			2.61111	9920
2.61806	10416			2.61806	9920			2.61806	9920
2.625	10416			2.625	9952			2.625	9952
2.63194	10416			2.63194	10032			2.63194	10032
2.63889	10448			2.63889	10064			2.63889	10064
2.64583	10512			2.64583	10096			2.64583	10096
2.65278	10592			2.65278	10112			2.65278	10112
2.65972	10672			2.65972	10144			2.65972	10144
2.66667	10688			2.66667	10160			2.66667	10160
2.67361	10688			2.67361	10176			2.67361	10176
2.68056	10688			2.68056	10176			2.68056	10176
2.6875	10736			2.6875	10272			2.6875	10272
2.69444	10736			2.69444	10304			2.69444	10304
2.70139	10736			2.70139	10400			2.70139	10400
2.70833	10752			2.70833	10416			2.70833	10416
2.71528	10816			2.71528	10464			2.71528	10464
2.72222	10896			2.72222	10480			2.72222	10480
2.72917	10976			2.72917	10496			2.72917	10496
2.73611	11072			2.73611	10512			2.73611	10512
2.74306	11136			2.74306	10576			2.74306	10576
2.75	11136			2.75	10624			2.75	10624
2.75694	11168			2.75694	10672			2.75694	10672
2.76389	11216			2.76389	10704			2.76389	10704
2.77083	11264			2.77083	10784			2.77083	10784
2.77778	11280			2.77778	10816			2.77778	10816
2.78472	11312			2.78472	10848			2.78472	10848
2.79167	11344			2.79167	10896			2.79167	10896
2.79861	11344			2.79861	10944			2.79861	10944
2.80556	11360			2.80556	10944			2.80556	10944
2.8125	11392			2.8125	11024			2.8125	11024
2.81944	11408			2.81944	11040			2.81944	11040
2.82639	11424			2.82639	11040			2.82639	11040
2.83333	11456			2.83333	11056			2.83333	11056
2.84028	11536			2.84028	11152			2.84028	11152
2.84722	11616			2.84722	11152			2.84722	11152
2.85417	11648			2.85417	11152			2.85417	11152
2.86111	11648			2.86111	11168			2.86111	11168
2.86806	11648			2.86806	11216			2.86806	11216
2.875	11664			2.875	11232			2.875	11232
2.88194	11696			2.88194	11296			2.88194	11296
2.88889	11712			2.88889	11328			2.88889	11328
2.89583	11792			2.89583	11360			2.89583	11360
2.90278	11872			2.90278	11392			2.90278	11392
2.90972	11952			2.90972	11392			2.90972	11392
2.91667	11952			2.91667	11456			2.91667	11456
2.92361	12000			2.92361	11488			2.92361	11488
2.93056	12032			2.93056	11488			2.93056	11488
2.9375	12048			2.9375	11504			2.9375	11504
2.94444	12080			2.94444	11520			2.94444	11520
2.95139	12112			2.95139	11552			2.95139	11552
2.95833	12176			2.95833	11568			2.95833	11568
2.96528	12272			2.96528	11600			2.96528	11600
2.97222	12336			2.97222	11632			2.97222	11632
2.97917	12352			2.97917	11632			2.97917	11632
2.98611	12352			2.98611	11680			2.98611	11680
2.99306	12368			2.99306	11712			2.99306	11712
3	12448			3	11744			3	11744
3.00694	12608			3.00694	11776			3.00694	11776
3.01389	12656			3.01389	11792			3.01389	11792
3.02083	12736			3.02083	11824			3.02083	11824
3.02778	12784			3.02778	11872			3.02778	11872
3.03472	12800			3.03472	11984			3.03472	11984
3.04167	12800			3.04167	11984			3.04167	11984
3.04861	12800			3.04861	12000			3.04861	12000
3.05556	12800			3.05556	12064			3.05556	12064
3.0625	12864			3.0625	12080			3.0625	12080
3.06944	12864			3.06944	12080			3.06944	12080
3.07639	12880			3.07639	12080			3.07639	12080
3.08333	12912			3.08333	12096			3.08333	12096
3.09028	12944			3.09028	12096			3.09028	12096
3.09722	12944			3.09722	12096			3.09722	12096
3.10417	12944			3.10417	12160			3.10417	12160
3.11111	12960			3.11111	12288			3.11111	12288
3.11806	12960			3.11806	12352			3.11806	12352
3.125	12992			3.125	12352			3.125	12352
3.13194	13088			3.13194	12400			3.13194	12400
3.13889	13088			3.13889	12448			3.13889	12448
3.14583	13136			3.14583	12480			3.14583	12480
3.15278	13104			3.15278	12496			3.15278	12496
3.15972	13120			3.15972	12496			3.15972	12496
3.16667	13168			3.16667	12528			3.16667	12528
3.17361	13344			3.17361	12560			3.17361	12560
3.18056	13344			3.18056	12608			3.18056	12608
3.1875	13456			3.1875	12640			3.1875	12640
3.19444	13472			3.19444	12640			3.19444	12640
3.20139	13488			3.20139	12656			3.20139	12656
3.20833	13552			3.20833	12672			3.20833	12672
3.21528	13568			3.21528	12720			3.21528	12720
3.22222	13568			3.22222	12736			3.22222	12736
3.22917	13584			3.22917	12736			3.22917	12736
3.23611	13664			3.23611	12768			3.23611	12768
3.24306	13760			3.24306	12896			3.24306	12896
3.25	13824			3.25	12944			3.25	12944
3.25694	13856			3.25694	12944			3.25694	12944
3.26389	13904			3.26389	12944			3.26389	12944
3.27083	13984			3.27083	12944			3.27083	12944
3.27778	14048			3.27778	12960			3.27778	12960
3.28472	14048			3.28472	12992			3.28472	12992
3.29167	14096			3.29167	13168			3.29167	13168
3.29861	14192			3.29861	13232			3.29861	13232
3.30556	14288			3.30556	13296			3.30556	13296
3.3125	14320			3.3125	13376			3.3125	13376
3.31944	14432			3.31944	13392			3.31944	13392
3.32639	14480			3.32639	13424			3.32639	13424
3.33333	14544			3.33333	13440			3.33333	13440
3.34028	14560			3.34028	13472			3.34028	13472
3.34722	14576			3.34722	13504			3.34722	13504
3.35417	14608			3.35417	13568			3.35417	13568
3.36111	14688			3.36111	13648			3.36111	13648
3.36806	14704			3.36806	13712			3.36806	13712
3.375	14832			3.375	13856			3.375	13856
3.38194	14832			3.38194	13952			3.38194	13952
3.38889	14896			3.38889	14096			3.38889	14096
3.39583	14992			3.39583	14144			3.39583	14144
3.40278	15072			3.40278	14192			3.40278	14192
3.40972	15120			3.40972	14256			3.40972	14256
3.41667	15184			3.41667	14304			3.41667	14304
3.42361	15248			3.42361	14336			3.42361	14336
3.43056	15280			3.43056	14352			3.43056	14352
3.4375	15296			3.4375	14448			3.4375	14448
3.44444	15328			3.44444	14432			3.44444	14432
3.45139	15360			3.45139	14544			3.45139	14544
3.45833	15472			3.45833	14688			3.45833	14688
3.46528	15600			3.46528	14768			3.46528	14768
3.47222	15680			3.47222	14912			3.47222	14912
3.47917	11664			3.47917	14928			3.47917	14928
3.48611	11792			3.48611	14992			3.48611	14992
3.49306	11920			3.49306	15024			3.49306	15024
3.5	11312			3.5	15072			3.5	15072
3.50694	11456			3.50694	15184			3.50694	15184
3.51389	11504			3.51389	15184			3.51389	15184
3.52083	11552			3.52083	15232			3.52083	15232
3.52778	11616			3.52778	15248			3.52778	15248
3.53472	11632			3.53472	15344			3.53472	15344
3.54167	11696			3.54167	15408			3.54167	15408
3.54861	11776			3.54861	15456			3.54861	15456
3.55556	11104			3.55556	15472			3.55556	15472
3.5625	11120			3.5625	15552			3.5625	15552
3.56944	10496			3.56944	15696			3.56944	15696
3.57639	10448			3.57639	15728			3.57639	15728
3.58333	10528			3.58333	15760			3.58333	15760
3.59028	10592			3.59028	15792			3.59028	15792
3.59722	10640			3.59722	15856			3.59722	15856
3.60417	10720			3.60417	15904			3.60417	15904
3.61111	10784			3.61111	15952			3.61111	15952
3.61806	10800			3.61806	16016			3.61806	16016
3.625	10784			3.625	16480			3.625	16480
3.63194	10816			3.63194	16576			3.63194	16576
3.63889	10864			3.63889	16560			3.63889	16560
3.64583	10880			3.64583	16576			3.64583	16576
3.65278	10848			3.65278	16640			3.65278	16640
3.65972	10768			3.65972	16720			3.65972	16720
3.66667	10736			3.66667	16736			3.66667	16736
3.67361	10784			3.67361	16784			3.67361	16784
3.68056	10800			3.68056	16848			3.68056	16848
3.6875	10816			3.6875	16912			3.6875	16912
3.69444	10832			3.69444	16960			3.69444	16960
3.70139	10832			3.70139	16960			3.70139	16960
3.70833	10880			3.70833	16992			3.70833	16992
3.71528	10896			3.71528	16976			3.71528	16976
3.72222	10912			3.72222	17072			3.72222	17072
3.72917	10944			3.72917	17104			3.72917	17104
3.73611	11024			3.73611	17136			3.73611	17136
3.74306	9632			3.74306	17216			3.74306	17216
3.75	9696			3.75	17248			3.75	17248
3.75694	9728			3.75694	17344			3.75694	17344
3.76389	9776			3.76389	17408			3.76389	17408
3.77083	9792			3.77083	17440			3.77083	17440
3.77778	9840			3.77778	17440			3.77778	17440
3.78472	9920			3.78472	17472			3.78472	17472
3.79167	9888			3.79167	17600			3.79167	17600
3.79861	9888			3.79861	17616			3.79861	17616
3.80556	9936			3.80556	17696			3.80556	17696
3.8125	9920			3.8125	17712			3.8125	17712
3.81944	9936			3.81944	17744			3.81944	17744
3.82639	9952			3.82639	17792			3.82639	17792
3.83333	9968			3.83333	17840			3.83333	17840
3.84028	10016			3.84028	17952			3.84028	17952
3.84722	9936			3.84722	17984			3.84722	17984
3.85417	9936			3.85417	17984			3.85417	17984
3.86111	9936			3.86111	18064			3.86111	18064
3.86806	9952			3.86806	18096			3.86806	18096
3.875	9952			3.875	18096			3.875	18096
3.88194	10000			3.88194	17568			3.88194	17568
3.88889	10000			3.88889	17664			3.88889	17664
3.89583	10048			3.89583	17792			3.89583	17792
3.90278	10064			3.90278	17888			3.90278	17888
3.90972	10112			3.90972	17968			3.90972	17968
3.91667	10128			3.91667	18000			3.91667	18000
3.92361	10128			3.92361	18080			3.92361	18080
3.93056	10160			3.93056	17568			3.93056	17568
3.9375	10160			3.9375	18032			3.9375	18032
3.94444	10224			3.94444	17920			3.94444	17920
3.95139	10240			3.95139	17920			3.95139	17920
3.95833	10256			3.95833	17952			3.95833	17952
3.96528	10256			3.96528	18048			3.96528	18048
3.97222	10256			3.97222	18064			3.97222	18064
3.97917	10256			3.97917	18144			3.97917	18144
3.98611	10240			3.98611	18080			3.98611	18080
3.99306	10352			3.99306	18160			3.99306	18160
4	10416			4	18240			4	18240
4.00694	10416			4.00694	18288			4.00694	18352
4.01389	10464			4.01389	18352			4.01389	18352
4.02083	10464			4.02083	18320			4.02083	18352
4.02778	10496			4.02778	18336			4.02778	18352
4.03472	10496			4.03472	18336			4.03472	18352
4.04167	10496			4.04167	18368			4.04167	18352
4.04861	10496			4.04861	18368			4.04861	18352
4.05556	10544			4.05556	18416			4.05556	18352
4.0625	10544			4.0625	18448			4.0625	18352
4.06944	10592			4.06944	18496			4.06944	18352
4.07639	10592			4.07639	18592			4.07639	18352
4.08333	10608			4.08333	18656			4.08333	18352
4.09028	10608			4.09028	18688			4.09028	18352
4.09722	10608			4.09722	18736			4.09722	18352
4.10417	10640			4.10417	18784			4.10417	18352
4.11111	10688			4.11111	18768			4.11111	18352
4.11806	10752			4.11806	18784			4.11806	18352
4.125	10784			4.125	18784			4.125	18352
4.13194	10784			4.13194	18800			4.13194	18800
4.13889	10800			4.13889	18864			4.13889	18864
4.14583	10800			4.14583	18896			4.14583	18896
4.15278	10848			4.15278	18992			4.15278	18992
4.15972	10848			4.15972	19072			4.15972	19072
4.16667	10864			4.16667	19152			4.16667	19152
4.17361	10880			4.17361	19200			4.17361	19200
4.18056	10896			4.18056	19216			4.18056	19216
4.1875	10416			4.1875	19280			4.1875	19280
4.19444	10448			4.19444	19280			4.19444	19280
4.20139	10464			4.20139	19328			4.20139	19328
4.20833	10512			4.20833	19376			4.20833	19376
4.21528	10544			4.21528	19392			4.21528	19392
4.22222	10592			4.22222	19472			4.22222	19472
4.22917	10640			4.22917	19616			4.22917	19616
4.23611	10672			4.23611	19648			4.23611	19648
4.24306	10688			4.24306	19696			4.24306	19696
4.25	10720			4.25	19696			4.25	19696
4.25694	10752			4.25694	19696			4.25694	19696
4.26389	10768			4.26389	19744			4.26389	19744
4.27083	10784			4.27083	19776			4.27083	19776
4.27778	10784			4.27778	19872			4.27778	19872
4.28472	10816			4.28472	19984			4.28472	19984
4.29167	10336			4.29167	20128			4.29167	20128
4.29861	10400			4.29861	20128			4.29861	20128
4.30556	10496			4.30556	20192			4.30556	20192
4.3125	10544			4.3125	20208			4.3125	20208
4.31944	10592			4.31944	20240			4.31944	20240
4.32639	10640			4.32639	19600			4.32639	19600
4.33333	10112			4.33333	19664			4.33333	19664
4.34028	10128			4.34028	19760			4.34028	19760
4.34722	10208			4.34722	19856			4.34722	19856
4.35417	9744			4.35417	19984			4.35417	19984
4.36111	9760			4.36111	20032			4.36111	20032
4.36806	9776			4.36806	20080			4.36806	20080
4.375	9760			4.375	20272			4.375	20272
4.38194	9776			4.38194	20352			4.38194	20352
4.38889	9216			4.38889	20416			4.38889	20416
4.39583	9232			4.39583	20464			4.39583	20464
4.40278	9296			4.40278	20640			4.40278	20640
4.40972	9296			4.40972	20704			4.40972	20704
4.41667	9312			4.41667	20784			4.41667	20784
4.42361	9344			4.42361	20784			4.42361	20784
4.43056	9312			4.43056	20832			4.43056	20832
4.4375	9280			4.4375	20928			4.4375	20928
4.44444	9216			4.44444	20944			4.44444	20944
4.45139	9264			4.45139	21008			4.45139	21008
4.45833	9328			4.45833	21024			4.45833	21024
4.46528	9408			4.46528	21056			4.46528	21056
4.47222	9472			4.47222	21152			4.47222	21152
4.47917	9520			4.47917	21328			4.47917	21328
4.48611	9488			4.48611	21440			4.48611	21440
4.49306	9568			4.49306	21456			4.49306	21440
4.5	9616			4.5	21488			4.5	21440
4.50694	9616			4.50694	21648			4.50694	21440
4.51389	9584			4.51389	21696			4.51389	21440
4.52083	9616			4.52083	21808			4.52083	21440
4.52778	9744			4.52778	21168			4.52778	21440
4.53472	9776			4.53472	21280			4.53472	21440
4.54167	9280			4.54167	21376			4.54167	21440
4.54861	9264			4.54861	21536			4.54861	21440
4.55556	9264			4.55556	21536			4.55556	21440
4.5625	9312			4.5625	21616			4.5625	21440
4.56944	9280			4.56944	21696			4.56944	21440
4.57639	9328			4.57639	21760			4.57639	21440
4.58333	9328			4.58333	21856			4.58333	21440
4.59028	9312			4.59028	21952			4.59028	21440
4.59722	9360			4.59722	22080			4.59722	21440
4.60417	9392			4.60417	22144			4.60417	21440
4.61111	9312			4.61111	22208			4.61111	21440
4.61806	9360			4.61806	21808			4.61806	21440
4.625	9440			4.625	21120			4.625	21120
4.63194	9520			4.63194	21264			4.63194	21264
4.63889	9584			4.63889	21360			4.63889	21360
4.64583	9584			4.64583	21472			4.64583	21472
4.65278	9648			4.65278	21552			4.65278	21552
4.65972	9648			4.65972	21632			4.65972	21632
4.66667	9664			4.66667	21744			4.66667	21744
4.67361	9600			4.67361	21808			4.67361	21808
4.68056	9776			4.68056	21936			4.68056	21936
4.6875	9776			4.6875	22064			4.6875	22064
4.69444	9792			4.69444	22096			4.69444	22096
4.70139	9824			4.70139	22160			4.70139	22160
4.70833	9920			4.70833	22192			4.70833	22192
4.71528	9888			4.71528	22256			4.71528	22256
4.72222	9952			4.72222	22352			4.72222	22352
4.72917	9984			4.72917	22368			4.72917	22368
4.73611	10016			4.73611	21888			4.73611	21888
4.74306	9984			4.74306	21952			4.74306	21952
4.75	9936			4.75	21424			4.75	21424
4.75694	9920			4.75694	21536			4.75694	21536
4.76389	9888			4.76389	21600			4.76389	21600
4.77083	9984			4.77083	21712			4.77083	21712
4.77778	10000			4.77778	21792			4.77778	21792
4.78472	10128			4.78472	21872			4.78472	21872
4.79167	10144			4.79167	22016			4.79167	22016
4.79861	10064			4.79861	22096			4.79861	22096
4.80556	10112			4.80556	22160			4.80556	22160
4.8125	10192			4.8125	22224			4.8125	22224
4.81944	10192			4.81944	22352			4.81944	22352
4.82639	10192			4.82639	22400			4.82639	22400
4.83333	10208			4.83333	22464			4.83333	22464
4.84028	10208			4.84028	22464			4.84028	22464
4.84722	10304			4.84722	22480			4.84722	22480
4.85417	10304			4.85417	22496			4.85417	22496
4.86111	10272			4.86111	22496			4.86111	22496
4.86806	10304			4.86806	22496			4.86806	22496
4.875	10384			4.875	22512			4.875	22496
4.88194	10352			4.88194	22576			4.88194	22496
4.88889	10384			4.88889	22608			4.88889	22496
4.89583	10384			4.89583	22736			4.89583	22496
4.90278	10384			4.90278	22816			4.90278	22496
4.90972	10624			4.90972	22832			4.90972	22496
4.91667	10640			4.91667	22880			4.91667	22496
4.92361	10672			4.92361	22912			4.92361	22496
4.93056	10672			4.93056	23024			4.93056	22496
4.9375	10752			4.9375	23136			4.9375	22496
4.94444	10752			4.94444	23152			4.94444	22496
4.95139	10752			4.95139	23184			4.95139	22496
4.95833	10784			4.95833	23296			4.95833	22496
4.96528	10816			4.96528	23280			4.96528	22496
4.97222	10816			4.97222	23328			4.97222	22496
4.97917	10928			4.97917	23328			4.97917	22496
4.98611	10928			4.98611	23488			4.98611	22496
4.99306	11024			4.99306	23600			4.99306	22496
5	10992			5	23536			5	22496
5.00694	10992			5.00694	23616			5.00694	22496
5.01389	11088			5.01389	23680			5.01389	22496
5.02083	11024			5.02083	23856			5.02083	22496
5.02778	11056			5.02778	23984			5.02778	22496
5.03472	11072			5.03472	24048			5.03472	22496
5.04167	11120			5.04167	24192			5.04167	22496
5.04861	11104			5.04861	24240			5.04861	22496
5.05556	11152			5.05556	24272			5.05556	22496
5.0625	11088			5.0625	24464			5.0625	22496
5.06944	11120			5.06944	24592			5.06944	22496
5.07639	11152			5.07639	24640			5.07639	22496
5.08333	11120			5.08333	24736			5.08333	22496
5.09028	11136			5.09028	24720			5.09028	22496
5.09722	11152			5.09722	24768			5.09722	22496
5.10417	11248			5.10417	24816			5.10417	24816
5.11111	11280			5.11111	24384			5.11111	24384
5.11806	11264			5.11806	24352			5.11806	24352
5.125	11328			5.125	24432			5.125	24432
5.13194	11440			5.13194	24544			5.13194	24544
5.13889	11456			5.13889	24624			5.13889	24624
5.14583	11424			5.14583	24672			5.14583	24672
5.15278	11424			5.15278	24800			5.15278	24800
5.15972	11520			5.15972	24304			5.15972	24304
5.16667	11568			5.16667	24464			5.16667	24464
5.17361	11536			5.17361	24464			5.17361	24464
5.18056	11568			5.18056	24624			5.18056	24624
5.1875	11616			5.1875	24672			5.1875	24672
5.19444	11584			5.19444	24688			5.19444	24688
5.20139	11616			5.20139	24688			5.20139	24688
5.20833	11728			5.20833	24784			5.20833	24784
5.21528	11824			5.21528	24832			5.21528	24832
5.22222	11872			5.22222	24928			5.22222	24928
5.22917	11888			5.22917	24224			5.22917	24224
5.23611	11856			5.23611	24224			5.23611	24224
5.24306	11872			5.24306	24256			5.24306	24256
5.25	11920			5.25	24448			5.25	24448
5.25694	11888			5.25694	24512			5.25694	24512
5.26389	11904			5.26389	24464			5.26389	24464
5.27083	12000			5.27083	24496			5.27083	24496
5.27778	11920			5.27778	24480			5.27778	24480
5.28472	12144			5.28472	24576			5.28472	24576
5.29167	10192			5.29167	24688			5.29167	24688
5.29861	9248			5.29861	24768			5.29861	24768
5.30556	8320			5.30556	24864			5.30556	24864
5.3125	8352			5.3125	24880			5.3125	24880
5.31944	6816			5.31944	24976			5.31944	24976
5.32639	6816			5.32639	24976			5.32639	24976
5.33333	6800			5.33333	25008			5.33333	25008
5.34028	6752			5.34028	25008			5.34028	25008
5.34722	6832			5.34722	25152			5.34722	25152
5.35417	6864			5.35417	25264			5.35417	25264
5.36111	6912			5.36111	25344			5.36111	25344
5.36806	6880			5.36806	25520			5.36806	25520
5.375	6912			5.375	25600			5.375	25600
5.38194	6912			5.38194	25744			5.38194	25744
5.38889	6992			5.38889	25920			5.38889	25920
5.39583	6912			5.39583	26064			5.39583	26064
5.40278	6896			5.40278	26176			5.40278	26176
5.40972	6976			5.40972	26240			5.40972	26240
5.41667	6976			5.41667	26288			5.41667	26288
5.42361	6960			5.42361	26336			5.42361	26336
5.43056	6976			5.43056	26320			5.43056	26320
5.4375	6976			5.4375	26464			5.4375	26464
5.44444	5808			5.44444	26464			5.44444	26464
5.45139	5792			5.45139	26480			5.45139	26480
5.45833	5792			5.45833	26800			5.45833	26800
5.46528	5792			5.46528	26928			5.46528	26928
5.47222	5760			5.47222	26992			5.47222	26992
5.47917	5840			5.47917	27072			5.47917	27072
5.48611	5840			5.48611	27120			5.48611	27120
5.49306	5856			5.49306	27280			5.49306	27280
5.5	5904			5.5	27408			5.5	27408
5.50694	5920			5.50694	27600			5.50694	27600
5.51389	5952			5.51389	27712			5.51389	27712
5.52083	5952			5.52083	27856			5.52083	27856
5.52778	5936			5.52778	28032			5.52778	28032
5.53472	5920			5.53472	28128			5.53472	28128
5.54167	5952			5.54167	28304			5.54167	28304
5.54861	5904			5.54861	28480			5.54861	28480
5.55556	5888			5.55556	28560			5.55556	28560
5.5625	5968			5.5625	19280			5.5625	28752
5.56944	5936			5.56944	19568			5.56944	28976
5.57639	5952			5.57639	19776			5.57639	29072
5.58333	5936			5.58333	19856			5.58333	29216
5.59028	6016			5.59028	19440			5.59028	29872
5.59722	6000			5.59722	19568			5.59722	29872
5.60417	5984			5.60417	19648			5.60417	29824
5.61111	5952			5.61111	19760			5.61111	29968
5.61806	5968			5.61806	19952			5.61806	30112
5.625	5984			5.625	19984			5.625	30224
5.63194	6016			5.63194	19984			5.63194	30400
5.63889	5984			5.63889	18048			5.63889	30528
5.64583	6000			5.64583	18016			5.64583	30720
5.65278	6016			5.65278	17984			5.65278	30832
5.65972	5328			5.65972	17856			5.65972	30896
5.66667	5344			5.66667	17792			5.66667	31328
5.67361	5360			5.67361	17760			5.67361	31488
5.68056	5360			5.68056	17808			5.68056	31504
5.6875	5360			5.6875	17840			5.6875	31616
5.69444	5376			5.69444	17808			5.69444	31760
5.70139	5376			5.70139	17872			5.70139	31808
5.70833	5424			5.70833	18032			5.70833	31952
5.71528	5392			5.71528	18016			5.71528	31936
5.72222	5440			5.72222	18096			5.72222	32080
5.72917	5424			5.72917	17456			5.72917	32160
5.73611	5456			5.73611	17392			5.73611	32112
5.74306	5440			5.74306	17312			5.74306	32304
5.75	5472			5.75	17520			5.75	32352
5.75694	5488			5.75694	17472			5.75694	32400
5.76389	5472			5.76389	17536			5.76389	32416
5.77083	5488			5.77083	17600			5.77083	32560
5.77778	5488			5.77778	17744			5.77778	32576
5.78472	5456			5.78472	17088			5.78472	32592
5.79167	5472			5.79167	17072			5.79167	32784
5.79861	5456			5.79861	17088			5.79861	32976
5.80556	5440			5.80556	17088			5.80556	33152
5.8125	5408			5.8125	17232			5.8125	33152
5.81944	5472			5.81944	17184			5.81944	33344
5.82639	5440			5.82639	17168			5.82639	33456
5.83333	5504			5.83333	17312			5.83333	33824
5.84028	5504			5.84028	17504			5.84028	33952
5.84722	5520			5.84722	17440			5.84722	34112
5.85417	5536			5.85417	17504			5.85417	34288
5.86111	5456			5.86111	17424			5.86111	34272
5.86806	5440			5.86806	17584			5.86806	34464
5.875	5488			5.875	17600			5.875	34528
5.88194	5440			5.88194	17584			5.88194	34480
5.88889	5472			5.88889	17760			5.88889	34496
5.89583	5408			5.89583	17888			5.89583	34576
5.90278	5472			5.90278	17088			5.90278	34832
5.90972	3824			5.90972	17088			5.90972	34992
5.91667	3824			5.91667	17120			5.91667	35136
5.92361	3840			5.92361	17136			5.92361	35344
5.93056	3840			5.93056	16464			5.93056	35504
5.9375	3856			5.9375	16480			5.9375	35648
5.94444	3824			5.94444	15584			5.94444	35760
5.95139	3840			5.95139	15664			5.95139	35792
5.95833	3824			5.95833	15760			5.95833	35904
5.96528	3840			5.96528	15840			5.96528	36208
5.97222	3808			5.97222	15888			5.97222	36240
5.97917	3792			5.97917	15952			5.97917	36560
5.98611	3824			5.98611	15952			5.98611	36608
5.99306	3840			5.99306	15936			5.99306	36784
6	3856			6	16096			6	36912
6.00694	3840			6.00694	16160			6.00694	19568
6.01389	3872			6.01389	16224			6.01389	19840
6.02083	3872			6.02083	16320			6.02083	19088
6.02778	3824			6.02778	15488			6.02778	19216
6.03472	3824			6.03472	15616			6.03472	19408
6.04167	3792			6.04167	15664			6.04167	19456
6.04861	3792			6.04861	15728			6.04861	16800
6.05556	3808			6.05556	15760			6.05556	16944
6.0625	3760			6.0625	15728			6.0625	16032
6.06944	3760			6.06944	14144			6.06944	16224
6.07639	3728			6.07639	14240			6.07639	15296
6.08333	3728			6.08333	13424			6.08333	15280
6.09028	3712			6.09028	13456			6.09028	15264
6.09722	3712			6.09722	13488			6.09722	15472
6.10417	3712			6.10417	13472			6.10417	15392
6.11111	3696			6.11111	13472			6.11111	15408
6.11806	3728			6.11806	13504			6.11806	15376
6.125	3712			6.125	12608			6.125	13648
6.13194	3728			6.13194	12608			6.13194	13616
6.13889	3712			6.13889	12656			6.13889	13552
6.14583	3728			6.14583	12720			6.14583	13472
6.15278	3728			6.15278	11808			6.15278	13504
6.15972	3760			6.15972	10880			6.15972	13552
6.16667	3728			6.16667	10928			6.16667	13568
6.17361	3728			6.17361	10944			6.17361	13632
6.18056	3728			6.18056	10976			6.18056	13584
6.1875	3744			6.1875	10992			6.1875	13584
6.19444	3728			6.19444	10976			6.19444	13568
6.20139	3744			6.20139	10928			6.20139	13584
6.20833	3744			6.20833	11008			6.20833	13632
6.21528	3744			6.21528	10992			6.21528	13664
6.22222	3760			6.22222	10992			6.22222	13648
6.22917	3760			6.22917	11024			6.22917	13648
6.23611	3792			6.23611	11024			6.23611	13760
6.24306	3744			6.24306	10960			6.24306	13664
6.25	3744			6.25	11008			6.25	13744
6.25694	3760			6.25694	10144			6.25694	13760
6.26389	3792			6.26389	10144			6.26389	13696
6.27083	3792			6.27083	10144			6.27083	13232
6.27778	3760			6.27778	10144			6.27778	11808
6.28472	3760			6.28472	10176			6.28472	11856
6.29167	3744			6.29167	8208			6.29167	11936
6.29861	3744			6.29861	8208			6.29861	11376
6.30556	3728			6.30556	6672			6.30556	11472
6.3125	3728			6.3125	6704			6.3125	10384
6.31944	3712			6.31944	6720			6.31944	9792
6.32639	3728			6.32639	6736			6.32639	9888
6.33333	3728			6.33333	6768			6.33333	9968
6.34028	3744			6.34028	6736			6.34028	9968
6.34722	3744			6.34722	6736			6.34722	9952
6.35417	3712			6.35417	6704			6.35417	9936
6.36111	3728			6.36111	6720			6.36111	9856
6.36806	3760			6.36806	6784			6.36806	9872
6.375	3776			6.375	6768			6.375	9440
6.38194	3760			6.38194	6816			6.38194	9456
6.38889	3792			6.38889	6768			6.38889	9424
6.39583	3760			6.39583	6720			6.39583	9376
6.40278	3792			6.40278	6736			6.40278	9440
6.40972	3776			6.40972	6720			6.40972	9424
6.41667	3744			6.41667	6768			6.41667	9440
6.42361	3792			6.42361	6736			6.42361	9520
6.43056	3712			6.43056	6640			6.43056	9504
6.4375	3712			6.4375	6704			6.4375	9568
6.44444	3744			6.44444	6608			6.44444	9552
6.45139	3760			6.45139	6624			6.45139	9520
6.45833	3744			6.45833	6560			6.45833	9616
6.46528	3728			6.46528	6592			6.46528	9680
6.47222	3744			6.47222	6576			6.47222	9664
6.47917	3776			6.47917	6576			6.47917	9600
6.48611	3712			6.48611	6560			6.48611	9632
6.49306	3712			6.49306	6576			6.49306	9680
6.5	3744			6.5	6560			6.5	9632
6.50694	3728			6.50694	6608			6.50694	9696
6.51389	3712			6.51389	6624			6.51389	9632
6.52083	3728			6.52083	6608			6.52083	9696
6.52778	3728			6.52778	6592			6.52778	9728
6.53472	3728			6.53472	6608			6.53472	9760
6.54167	3680			6.54167	6560			6.54167	9680
6.54861	3712			6.54861	5936			6.54861	9744
6.55556	3712			6.55556	5936			6.55556	9888
6.5625	3728			6.5625	5872			6.5625	9856
6.56944	3696			6.56944	5872			6.56944	9952
6.57639	3696			6.57639	5888			6.57639	9248
6.58333	3680			6.58333	5856			6.58333	9216
6.59028	3680			6.59028	5872			6.59028	9200
6.59722	3696			6.59722	5824			6.59722	9168
6.60417	3712			6.60417	5904			6.60417	9136
6.61111	3696			6.61111	5888			6.61111	9232
6.61806	3696			6.61806	5984			6.61806	9264
6.625	3728			6.625	5984			6.625	9168
6.63194	3696			6.63194	5952			6.63194	9216
6.63889	3696			6.63889	5888			6.63889	9248
6.64583	3680			6.64583	5904			6.64583	9280
6.65278	3680			6.65278	5904			6.65278	9280
6.65972	3680			6.65972	5920			6.65972	9344
6.66667	3648			6.66667	5920			6.66667	9280
6.67361	3680			6.67361	5920			6.67361	8512
6.68056	3728			6.68056	5856			6.68056	8544
6.6875	3712			6.6875	5872			6.6875	8608
6.69444	3696			6.69444	5872			6.69444	8640
6.70139	3696			6.70139	5872			6.70139	8544
6.70833	3696			6.70833	5888			6.70833	8592
6.71528	3712			6.71528	5920			6.71528	8624
6.72222	3680			6.72222	5872			6.72222	8736
6.72917	3696			6.72917	5872			6.72917	8656
6.73611	3680			6.73611	5904			6.73611	8640
6.74306	3680			6.74306	5824			6.74306	8688
6.75	3664			6.75	5808			6.75	8752
6.75694	3664			6.75694	5872			6.75694	8736
6.76389	3696			6.76389	5888			6.76389	7920
6.77083	3664			6.77083	5808			6.77083	7952
6.77778	3664			6.77778	5824			6.77778	7952
6.78472	3696			6.78472	5792			6.78472	7968
6.79167	3680			6.79167	5872			6.79167	7968
6.79861	3696			6.79861	5888			6.79861	7984
6.80556	3680			6.80556	5888			6.80556	8032
6.8125	3696			6.8125	5808			6.8125	8048
6.81944	3680			6.81944	5824			6.81944	7312
6.82639	3664			6.82639	5840			6.82639	7296
6.83333	3664			6.83333	5840			6.83333	7280
6.84028	3664			6.84028	5824			6.84028	7248
6.84722	3664			6.84722	5856			6.84722	7248
6.85417	3664			6.85417	5808			6.85417	7296
6.86111	3680			6.86111	5760			6.86111	7264
6.86806	3648			6.86806	5728			6.86806	7184
6.875	3696			6.875	5728			6.875	7264
6.88194	3680			6.88194	5712			6.88194	7200
6.88889	3712			6.88889	5776			6.88889	7248
6.89583	3712			6.89583	5760			6.89583	7200
6.90278	3696			6.90278	5760			6.90278	7248
6.90972	3680			6.90972	5712			6.90972	7200
6.91667	3680			6.91667	5760			6.91667	7232
6.92361	3696			6.92361	5728			6.92361	7200
6.93056	3680			6.93056	5728			6.93056	7200
6.9375	3664			6.9375	5840			6.9375	6464
6.94444	3680			6.94444	5824			6.94444	6416
6.95139	3680			6.95139	5792			6.95139	6416
6.95833	3696			6.95833	5744			6.95833	6496
6.96528	3680			6.96528	5792			6.96528	6400
6.97222	3712			6.97222	5808			6.97222	6352
6.97917	3760			6.97917	5856			6.97917	6384
6.98611	3760			6.98611	5808			6.98611	6352
6.99306	3760			6.99306	5808			6.99306	6320
7	3696			7	5808			7	6320
7.00694	3680			7.00694	5792			7.00694	6384
7.01389	3680			7.01389	5760			7.01389	6336
7.02083	3680			7.02083	5776			7.02083	6272
7.02778	3680			7.02778	5760			7.02778	6336
7.03472	3648			7.03472	5760			7.03472	6336
7.04167	3616			7.04167	5776			7.04167	6352
7.04861	3648			7.04861	5728			7.04861	6304
7.05556	3632			7.05556	5760			7.05556	6288
7.0625	3664			7.0625	5744			7.0625	6320
7.06944	3648			7.06944	5824			7.06944	6288
7.07639	3632			7.07639	5776			7.07639	6304
7.08333	3632			7.08333	5808			7.08333	6288
7.09028	3616			7.09028	5760			7.09028	6192
7.09722	3632			7.09722	5808			7.09722	6240
7.10417	3616			7.10417	5744			7.10417	6272
7.11111	3632			7.11111	5744			7.11111	6224
7.11806	3632			7.11806	5840			7.11806	6288
7.125	3632			7.125	5744			7.125	6272
7.13194	3632			7.13194	5744			7.13194	6240
7.13889	3664			7.13889	5696			7.13889	6256
7.14583	3648			7.14583	5728			7.14583	6304
7.15278	3648			7.15278	5744			7.15278	6224
7.15972	3616			7.15972	5792			7.15972	6208
7.16667	3616			7.16667	5808			7.16667	6192
7.17361	3632			7.17361	5776			7.17361	6256
7.18056	3680			7.18056	5776			7.18056	6144
7.1875	3648			7.1875	5808			7.1875	6192
7.19444	3664			7.19444	5776			7.19444	6240
7.20139	3664			7.20139	5824			7.20139	6192
7.20833	3680			7.20833	5808			7.20833	6192
7.21528	3680			7.21528	5840			7.21528	6176
7.22222	3680			7.22222	5792			7.22222	6176
7.22917	3712			7.22917	5824			7.22917	6128
7.23611	3696			7.23611	5840			7.23611	6144
7.24306	3680			7.24306	5808			7.24306	6192
7.25	3664			7.25	5808			7.25	6160
7.25694	3680			7.25694	5760			7.25694	6144
7.26389	3680			7.26389	5744			7.26389	6144
7.27083	3680			7.27083	5776			7.27083	6192
7.27778	3680			7.27778	5712			7.27778	6224
7.28472	3680			7.28472	5760			7.28472	6224
7.29167	3648			7.29167	5696			7.29167	6160
7.29861	3680			7.29861	5728			7.29861	6208
7.30556	3648			7.30556	5728			7.30556	6176
7.3125	3632			7.3125	5728			7.3125	6144
7.31944	3648			7.31944	5696			7.31944	6128
7.32639	3648			7.32639	5744			7.32639	6128
7.33333	3632			7.33333	5680			7.33333	6112
7.34028	3648			7.34028	5680			7.34028	6128
7.34722	3648			7.34722	5648			7.34722	6128
7.35417	3632			7.35417	5616			7.35417	6096
7.36111	3648			7.36111	5568			7.36111	6112
7.36806	3584			7.36806	5648			7.36806	6096
7.375	3568			7.375	5712			7.375	6128
7.38194	3600			7.38194	5648			7.38194	6144
7.38889	3632			7.38889	5648			7.38889	6128
7.39583	3632			7.39583	5664			7.39583	6080
7.40278	3648			7.40278	5680			7.40278	6128
7.40972	3680			7.40972	5648			7.40972	6112
7.41667	3632			7.41667	5680			7.41667	6096
7.42361	3680			7.42361	5680			7.42361	6080
7.43056	3664			7.43056	5664			7.43056	6176
7.4375	3664			7.4375	5712			7.4375	6096
7.44444	3664			7.44444	5648			7.44444	6128
7.45139	3680			7.45139	5696			7.45139	6128
7.45833	3648			7.45833	5712			7.45833	6176
7.46528	3648			7.46528	5808			7.46528	6192
7.47222	3664			7.47222	5776			7.47222	6128
7.47917	3680			7.47917	5744			7.47917	6128
7.48611	3664			7.48611	5776			7.48611	6144
7.49306	3664			7.49306	5776			7.49306	6144
7.5	3664			7.5	5760			7.5	6128
7.50694	3616			7.50694	5744			7.50694	6160
7.51389	3664			7.51389	5696			7.51389	6144
7.52083	3632			7.52083	5744			7.52083	6176
7.52778	3616			7.52778	5664			7.52778	6160
7.53472	3616			7.53472	5680			7.53472	6176
7.54167	3600			7.54167	5696			7.54167	6192
7.54861	3632			7.54861	5696			7.54861	6224
7.55556	3632			7.55556	5664			7.55556	6224
7.5625	3632			7.5625	5712			7.5625	6192
7.56944	3648			7.56944	5712			7.56944	6192
7.57639	3632			7.57639	5712			7.57639	6144
7.58333	3680			7.58333	5712			7.58333	6128
7.59028	3648			7.59028	5664			7.59028	6128
7.59722	3680			7.59722	5664			7.59722	6112
7.60417	3664			7.60417	5680			7.60417	6128
7.61111	3632			7.61111	5680			7.61111	6096
7.61806	3632			7.61806	5648			7.61806	6128
7.625	3648			7.625	5712			7.625	6096
7.63194	3632			7.63194	5632			7.63194	6096
7.63889	3664			7.63889	5664			7.63889	6064
7.64583	3632			7.64583	5712			7.64583	6080
7.65278	3616			7.65278	5712			7.65278	6096
7.65972	3664			7.65972	5744			7.65972	6128
7.66667	3632			7.66667	5664			7.66667	6112
7.67361	3616			7.67361	5728			7.67361	6096
7.68056	3600			7.68056	5680			7.68056	6144
7.6875	3632			7.6875	5728			7.6875	6128
7.69444	3616			7.69444	5776			7.69444	6160
7.70139	3648			7.70139	5760			7.70139	6144
7.70833	3648			7.70833	5728			7.70833	6096
7.71528	3632			7.71528	5680			7.71528	6112
7.72222	3600			7.72222	5712			7.72222	6144
7.72917	3568			7.72917	5712			7.72917	6176
7.73611	3568			7.73611	5712			7.73611	6128
7.74306	3584			7.74306	5712			7.74306	6112
7.75	3536			7.75	5728			7.75	6176
7.75694	3584			7.75694	5712			7.75694	6144
7.76389	3552			7.76389	5696			7.76389	6112
7.77083	3536			7.77083	5712			7.77083	6112
7.77778	3568			7.77778	5680			7.77778	6064
7.78472	3616			7.78472	5600			7.78472	6144
7.79167	3584			7.79167	5648			7.79167	6080
7.79861	3552			7.79861	5648			7.79861	6080
7.80556	3616			7.80556	5680			7.80556	6112
7.8125	3616			7.8125	5696			7.8125	6096
7.81944	3616			7.81944	5664			7.81944	6128
7.82639	3616			7.82639	5648			7.82639	6096
7.83333	3632			7.83333	5648			7.83333	6064
7.84028	3648			7.84028	5664			7.84028	6096
7.84722	3632			7.84722	5648			7.84722	6064
7.85417	3616			7.85417	5648			7.85417	6064
7.86111	3648			7.86111	5632			7.86111	6112
7.86806	3632			7.86806	5664			7.86806	6080
7.875	3632			7.875	5664			7.875	6064
7.88194	3616			7.88194	5664			7.88194	6048
7.88889	3632			7.88889	5728			7.88889	6080
7.89583	3632			7.89583	5664			7.89583	6112
7.90278	3584			7.90278	5680			7.90278	6112
7.90972	3632			7.90972	5680			7.90972	6160
7.91667	3616			7.91667	5712			7.91667	6128
7.92361	3632			7.92361	5712			7.92361	6144
7.93056	3600			7.93056	5728			7.93056	6112
7.9375	3632			7.9375	5664			7.9375	6128
7.94444	3600			7.94444	5632			7.94444	6096
7.95139	3616			7.95139	5632			7.95139	6080
7.95833	3568			7.95833	5664			7.95833	6128
7.96528	3600			7.96528	5616			7.96528	6096
7.97222	3616			7.97222	5648			7.97222	6096
7.97917	3632			7.97917	5616			7.97917	6096
7.98611	3568			7.98611	5648			7.98611	6096
7.99306	3584			7.99306	5616			7.99306	6160
8	3600			8	5632			8	6192
8.00694	3584			8.00694	5680			8.00694	6096
8.01389	3584			8.01389	5664			8.01389	6144
8.02083	3632			8.02083	5600			8.02083	6128
8.02778	3600			8.02778	5584			8.02778	6160
8.03472	3616			8.03472	5648			8.03472	6176
8.04167	3616			8.04167	5584			8.04167	6112
8.04861	3568			8.04861	5600			8.04861	6144
8.05556	3616			8.05556	5648			8.05556	6144
8.0625	3600			8.0625	5600			8.0625	6096
8.06944	3648			8.06944	5648			8.06944	6080
8.07639	3648			8.07639	5648			8.07639	6080
8.08333	3632			8.08333	5664			8.08333	6096
8.09028	3648			8.09028	5696			8.09028	6128
8.09722	3616			8.09722	5680			8.09722	6112
8.10417	3664			8.10417	5664			8.10417	6160
8.11111	3664			8.11111	5680			8.11111	6112
8.11806	3632			8.11806	5648			8.11806	6176
8.125	3616			8.125	5712			8.125	6128
8.13194	3648			8.13194	5664			8.13194	6096
8.13889	3632			8.13889	5696			8.13889	6080
8.14583	3632			8.14583	5664			8.14583	6096
8.15278	3648			8.15278	5648			8.15278	6080
8.15972	3648			8.15972	5600			8.15972	6112
8.16667	3648			8.16667	5584			8.16667	6080
8.17361	3648			8.17361	5648			8.17361	6128
8.18056	3648			8.18056	5632			8.18056	6192
8.1875	3616			8.1875	5632			8.1875	6096
8.19444	3568			8.19444	5600			8.19444	6080
8.20139	3600			8.20139	5680			8.20139	6112
8.20833	3632			8.20833	5616			8.20833	6144
8.21528	3616			8.21528	5632			8.21528	6112
8.22222	3648			8.22222	5568			8.22222	6080
8.22917	3648			8.22917	5584			8.22917	6096
8.23611	3600			8.23611	5600			8.23611	6112
8.24306	3664			8.24306	5648			8.24306	6064
8.25	3600			8.25	5600			8.25	6032
8.25694	3632			8.25694	5632			8.25694	6064
8.26389	3616			8.26389	5664			8.26389	6048
8.27083	3552			8.27083	5664			8.27083	6032
8.27778	3584			8.27778	5600			8.27778	6064
8.28472	3600			8.28472	5616			8.28472	6080
8.29167	3616			8.29167	5584			8.29167	6016
8.29861	3616			8.29861	5616			8.29861	6080
8.30556	3632			8.30556	5600			8.30556	6080
8.3125	3600			8.3125	5600			8.3125	6112
8.31944	3568			8.31944	5568			8.31944	6128
8.32639	3600			8.32639	5600			8.32639	6064
8.33333	3600			8.33333	5632			8.33333	6032
8.34028	3600			8.34028	5616			8.34028	6048
8.34722	3568			8.34722	5616			8.34722	6016
8.35417	3568			8.35417	5648			8.35417	6048
8.36111	3616			8.36111	5616			8.36111	6048
8.36806	3616			8.36806	5696			8.36806	6096
8.375	3600			8.375	5632			8.375	6096
8.38194	3600			8.38194	5680			8.38194	6112
8.38889	3616			8.38889	5664			8.38889	6112
8.39583	3600			8.39583	5648			8.39583	6112
8.40278	3616			8.40278	5664			8.40278	6128
8.40972	3584			8.40972	5664			8.40972	6096
8.41667	3584			8.41667	5648			8.41667	6128
8.42361	3600			8.42361	5664			8.42361	6128
8.43056	3584			8.43056	5616			8.43056	6064
8.4375	3600			8.4375	5616			8.4375	6080
8.44444	3600			8.44444	5664			8.44444	6096
8.45139	3584			8.45139	5696			8.45139	6080
8.45833	3600			8.45833	5648			8.45833	6112
8.46528	3616			8.46528	5632			8.46528	6048
8.47222	3600			8.47222	5664			8.47222	6128
8.47917	3600			8.47917	5648			8.47917	6128
8.48611	3616			8.48611	5632			8.48611	6096
8.49306	3616			8.49306	5664			8.49306	6112
8.5	3584			8.5	5648			8.5	6128
8.50694	3648			8.50694	5680			8.50694	6112
8.51389	3616			8.51389	5632			8.51389	6144
8.52083	3584			8.52083	5648			8.52083	6096
8.52778	3552			8.52778	5648			8.52778	6048
8.53472	3616			8.53472	5648			8.53472	6048
8.54167	3600			8.54167	5568			8.54167	6064
8.54861	3632			8.54861	5568			8.54861	6128
8.55556	3568			8.55556	5568			8.55556	6064
8.5625	3568			8.5625	5568			8.5625	6080
8.56944	3584			8.56944	5664			8.56944	5984
8.57639	3584			8.57639	5584			8.57639	6064
8.58333	3584			8.58333	5616			8.58333	6032
8.59028	3568			8.59028	5600			8.59028	6032
8.59722	3600			8.59722	5648			8.59722	6048
8.60417	3552			8.60417	5616			8.60417	6064
8.61111	3552			8.61111	5616			8.61111	6096
8.61806	3616			8.61806	5632			8.61806	6096
8.625	3600			8.625	5664			8.625	6080
8.63194	3584			8.63194	5632			8.63194	6144
8.63889	3568			8.63889	5664			8.63889	6064
8.64583	3536			8.64583	5664			8.64583	6128
8.65278	3536			8.65278	5648			8.65278	6128
8.65972	3520			8.65972	5632			8.65972	6112
8.66667	3536			8.66667	5616			8.66667	6128
8.67361	3536			8.67361	5648			8.67361	6112
8.68056	3632			8.68056	5632			8.68056	6160
8.6875	3552			8.6875	5648			8.6875	6112
8.69444	3536			8.69444	5616			8.69444	6096
8.70139	3568			8.70139	5632			8.70139	6160
8.70833	3536			8.70833	5664			8.70833	6128
8.71528	3504			8.71528	5664			8.71528	6128
8.72222	3584			8.72222	5616			8.72222	6160
8.72917	3552			8.72917	5600			8.72917	6080
8.73611	3568			8.73611	5616			8.73611	6096
8.74306	3584			8.74306	5664			8.74306	6128
8.75	3520			8.75	5616			8.75	6176
8.75694	3568			8.75694	5600			8.75694	6096
8.76389	3536			8.76389	5584			8.76389	6112
8.77083	3536			8.77083	5600			8.77083	6080
8.77778	3552			8.77778	5680			8.77778	6112
8.78472	3536			8.78472	5568			8.78472	6160
8.79167	3568			8.79167	5664			8.79167	6128
8.79861	3536			8.79861	5600			8.79861	6176
8.80556	3616			8.80556	5616			8.80556	6096
8.8125	3552			8.8125	5616			8.8125	6064
8.81944	3568			8.81944	5584			8.81944	6080
8.82639	3584			8.82639	5616			8.82639	6080
8.83333	3616			8.83333	5584			8.83333	6016
8.84028	3568			8.84028	5584			8.84028	6016
8.84722	3632			8.84722	5552			8.84722	6016
8.85417	3568			8.85417	5600			8.85417	6016
8.86111	3552			8.86111	5568			8.86111	6048
8.86806	3552			8.86806	5584			8.86806	6048
8.875	3600			8.875	5616			8.875	6048
8.88194	3648			8.88194	5648			8.88194	6064
8.88889	3552			8.88889	5616			8.88889	6000
8.89583	3600			8.89583	5600			8.89583	6064
8.90278	3616			8.90278	5552			8.90278	6096
8.90972	3600			8.90972	5600			8.90972	6048
8.91667	3568			8.91667	5584			8.91667	6048
8.92361	3536			8.92361	5616			8.92361	6048
8.93056	3536			8.93056	5600			8.93056	6048
8.9375	3568			8.9375	5552			8.9375	6064
8.94444	3600			8.94444	5600			8.94444	6032
8.95139	3616			8.95139	5632			8.95139	6064
8.95833	3568			8.95833	5616			8.95833	6032
8.96528	3632			8.96528	5568			8.96528	6064
8.97222	3600			8.97222	5584			8.97222	6048
8.97917	3600			8.97917	5600			8.97917	6048
8.98611	3584			8.98611	5600			8.98611	6128
8.99306	3600			8.99306	5584			8.99306	6064
9	3616			9	5584			9	6064
9.00694	3632			9.00694	5600			9.00694	6128
9.01389	3584			9.01389	5536			9.01389	6032
9.02083	3600			9.02083	5520			9.02083	6080
9.02778	3584			9.02778	5568			9.02778	6096
9.03472	3600			9.03472	5504			9.03472	6032
9.04167	3616			9.04167	5488			9.04167	6048
9.04861	3568			9.04861	5488			9.04861	5984
9.05556	3600			9.05556	5504			9.05556	6000
9.0625	3584			9.0625	5552			9.0625	5968
9.06944	3600			9.06944	5520			9.06944	5968
9.07639	3632			9.07639	5552			9.07639	6000
9.08333	3616			9.08333	5504			9.08333	6048
9.09028	3552			9.09028	5552			9.09028	6080
9.09722	3632			9.09722	5552			9.09722	5968
9.10417	3600			9.10417	5536			9.10417	6048
9.11111	3584			9.11111	5552			9.11111	6112
9.11806	3536			9.11806	5568			9.11806	6096
9.125	3568			9.125	5616			9.125	6048
9.13194	3568			9.13194	5584			9.13194	6080
9.13889	3600			9.13889	5600			9.13889	6016
9.14583	3600			9.14583	5568			9.14583	6016
9.15278	3584			9.15278	5616			9.15278	6032
9.15972	3584			9.15972	5648			9.15972	6064
9.16667	3568			9.16667	5664			9.16667	6064
9.17361	3584			9.17361	5696			9.17361	5984
9.18056	3600			9.18056	5632			9.18056	6032
9.1875	3584			9.1875	5664			9.1875	5968
9.19444	3568			9.19444	5632			9.19444	6048
9.20139	3520			9.20139	5680			9.20139	6048
9.20833	3520			9.20833	5584			9.20833	6096
9.21528	3568			9.21528	5584			9.21528	6080
9.22222	3536			9.22222	5568			9.22222	6048
9.22917	3600			9.22917	5648			9.22917	6080
9.23611	3536			9.23611	5568			9.23611	6096
9.24306	3520			9.24306	5600			9.24306	6080
9.25	3552			9.25	5632			9.25	6096
9.25694	3568			9.25694	5584			9.25694	6080
9.26389	3568			9.26389	5616			9.26389	6048
9.27083	3568			9.27083	5616			9.27083	6016
9.27778	3536			9.27778	5584			9.27778	6096
9.28472	3552			9.28472	5600			9.28472	6080
9.29167	3584			9.29167	5584			9.29167	6048
9.29861	3568			9.29861	5616			9.29861	6048
9.30556	3584			9.30556	5552			9.30556	6048
9.3125	3600			9.3125	5568			9.3125	6080
9.31944	3584			9.31944	5584			9.31944	6080
9.32639	3584			9.32639	5568			9.32639	5952
9.33333	3616			9.33333	5552			9.33333	6000
9.34028	3616			9.34028	5568			9.34028	6032
9.34722	3584			9.34722	5552			9.34722	5984
9.35417	3600			9.35417	5568			9.35417	6016
9.36111	3568			9.36111	5600			9.36111	6048
9.36806	3584			9.36806	5568			9.36806	6016
9.375	3600			9.375	5600			9.375	6000
9.38194	3616			9.38194	5616			9.38194	6000
9.38889	3584			9.38889	5600			9.38889	6016
9.39583	3600			9.39583	5568			9.39583	6000
9.40278	3600			9.40278	5616			9.40278	6000
9.40972	3552			9.40972	5600			9.40972	6048
9.41667	3536			9.41667	5568			9.41667	6016
9.42361	3584			9.42361	5632			9.42361	6016
9.43056	3568			9.43056	5616			9.43056	6048
9.4375	3584			9.4375	5600			9.4375	6016
9.44444	3536			9.44444	5600			9.44444	6064
9.45139	3552			9.45139	5584			9.45139	6048
9.45833	3520			9.45833	5536			9.45833	6048
9.46528	3584			9.46528	5552			9.46528	6064
9.47222	3520			9.47222	5552			9.47222	6064
9.47917	3568			9.47917	5568			9.47917	6096
9.48611	3552			9.48611	5568			9.48611	6016
9.49306	3520			9.49306	5616			9.49306	6000
9.5	3520			9.5	5568			9.5	5968
9.50694	3504			9.50694	5616			9.50694	6000
9.51389	3520			9.51389	5568			9.51389	5984
9.52083	3488			9.52083	5600			9.52083	6016
9.52778	3520			9.52778	5584			9.52778	6032
9.53472	3488			9.53472	5584			9.53472	6032
9.54167	3536			9.54167	5568			9.54167	6048
9.54861	3472			9.54861	5568			9.54861	6064
9.55556	3552			9.55556	5536			9.55556	6016
9.5625	3520			9.5625	5552			9.5625	6080
9.56944	3456			9.56944	5584			9.56944	6064
9.57639	3520			9.57639	5552			9.57639	6000
9.58333	3536			9.58333	5536			9.58333	6064
9.59028	3504			9.59028	5536			9.59028	6080
9.59722	3504			9.59722	5504			9.59722	6112
9.60417	3520			9.60417	5504			9.60417	6000
9.61111	3536			9.61111	5520			9.61111	6016
9.61806	3504			9.61806	5536			9.61806	6000
9.625	3536			9.625	5536			9.625	5984
9.63194	3520			9.63194	5568			9.63194	6016
9.63889	3520			9.63889	5584			9.63889	6000
9.64583	3504			9.64583	5600			9.64583	5968
9.65278	3552			9.65278	5600			9.65278	5984
9.65972	3536			9.65972	5584			9.65972	6016
9.66667	3504			9.66667	5648			9.66667	5952
9.67361	3504			9.67361	5600			9.67361	6032
9.68056	3536			9.68056	5600			9.68056	5984
9.6875	3536			9.6875	5552			9.6875	5968
9.69444	3552			9.69444	5552			9.69444	5984
9.70139	3520			9.70139	5552			9.70139	5984
9.70833	3536			9.70833	5552			9.70833	6000
9.71528	3488			9.71528	5552			9.71528	5968
9.72222	3568			9.72222	5536			9.72222	5936
9.72917	3552			9.72917	5520			9.72917	5968
9.73611	3536			9.73611	5584			9.73611	5952
9.74306	3536			9.74306	5520			9.74306	5952
9.75	3536			9.75	5536			9.75	5984
9.75694	3520			9.75694	5584			9.75694	5968
9.76389	3488			9.76389	5584			9.76389	5936
9.77083	3568			9.77083	5584			9.77083	5952
9.77778	3568			9.77778	5536			9.77778	5936
9.78472	3520			9.78472	5536			9.78472	5952
9.79167	3552			9.79167	5504			9.79167	5936
9.79861	3504			9.79861	5600			9.79861	5888
9.80556	3504			9.80556	5488			9.80556	5936
9.8125	3488			9.8125	5584			9.8125	5920
9.81944	3520			9.81944	5520			9.81944	5936
9.82639	3472			9.82639	5504			9.82639	5936
9.83333	3520			9.83333	5504			9.83333	5984
9.84028	3552			9.84028	5504			9.84028	5984
9.84722	3520			9.84722	5440			9.84722	5984
9.85417	3536			9.85417	5472			9.85417	5952
9.86111	3568			9.86111	5584			9.86111	5936
9.86806	3568			9.86806	5504			9.86806	5888
9.875	3504			9.875	5504			9.875	5904
9.88194	3568			9.88194	5504			9.88194	5904
9.88889	3520			9.88889	5504			9.88889	5888
9.89583	3536			9.89583	5504			9.89583	5888
9.90278	3536			9.90278	5456			9.90278	5904
9.90972	3520			9.90972	5520			9.90972	5920
9.91667	3552			9.91667	5584			9.91667	5936
9.92361	3552			9.92361	5600			9.92361	5952
9.93056	3584			9.93056	5504			9.93056	5920
9.9375	3568			9.9375	5536			9.9375	5952
9.94444	3504			9.94444	5504			9.94444	5936
9.95139	3568			9.95139	5536			9.95139	5888
9.95833	3520			9.95833	5568			9.95833	5936
9.96528	3488			9.96528	5488			9.96528	5920
9.97222	3536			9.97222	5488			9.97222	5920
9.97917	3552			9.97917	5520			9.97917	5952
9.98611	3568			9.98611	5552			9.98611	5984
9.99306	3536			9.99306	5488			9.99306	5952
10	3568			10	5536			10	5936
10.0069	3616			10.0069	5520			10.0069	5952
10.0139	3584			10.0139	5504			10.0139	5936
10.0208	3536			10.0208	5520			10.0208	5952
10.0278	3584			10.0278	5504			10.0278	5952
10.0347	3536			10.0347	5472			10.0347	6032
10.0417	3584			10.0417	5520			10.0417	5968
10.0486	3616			10.0486	5504			10.0486	6016
10.0556	3568			10.0556	5472			10.0556	6032
10.0625	3584			10.0625	5456			10.0625	6048
10.0694	3568			10.0694	5424			10.0694	6000
10.0764	3568			10.0764	5424			10.0764	6032
10.0833	3568			10.0833	5488			10.0833	6016
10.0903	3552			10.0903	5424			10.0903	6064
10.0972	3552			10.0972	5456			10.0972	5952
10.1042	3552			10.1042	5408			10.1042	6032
10.1111	3568			10.1111	5424			10.1111	6000
10.1181	3552			10.1181	5408			10.1181	5952
10.125	3568			10.125	5408			10.125	6048
10.1319	3520			10.1319	5472			10.1319	6032
10.1389	3552			10.1389	5440			10.1389	6000
10.1458	3520			10.1458	5456			10.1458	5984
10.1528	3504			10.1528	5440			10.1528	6032
10.1597	3488			10.1597	5408			10.1597	6000
10.1667	3536			10.1667	5520			10.1667	5952
10.1736	3520			10.1736	5504			10.1736	5968
10.1806	3536			10.1806	5440			10.1806	5968
10.1875	3520			10.1875	5520			10.1875	5888
10.1944	3536			10.1944	5504			10.1944	5984
10.2014	3584			10.2014	5488			10.2014	5920
10.2083	3568			10.2083	5520			10.2083	6048
10.2153	3536			10.2153	5520			10.2153	6000
10.2222	3552			10.2222	5504			10.2222	5968
10.2292	3536			10.2292	5488			10.2292	5952
10.2361	3536			10.2361	5472			10.2361	5920
10.2431	3552			10.2431	5440			10.2431	5952
10.25	3552			10.25	5424			10.25	5936
10.2569	3536			10.2569	5472			10.2569	5904
10.2639	3552			10.2639	5488			10.2639	5856
10.2708	3536			10.2708	5456			10.2708	5888
10.2778	3536			10.2778	5456			10.2778	5888
10.2847	3536			10.2847	5440			10.2847	5888
10.2917	3488			10.2917	5472			10.2917	5936
10.2986	3488			10.2986	5520			10.2986	5904
10.3056	3552			10.3056	5520			10.3056	5904
10.3125	3536			10.3125	5424			10.3125	5952
10.3194	3504			10.3194	5408			10.3194	5952
10.3264	3536			10.3264	5376			10.3264	5904
10.3333	3488			10.3333	5440			10.3333	6016
10.3403	3520			10.3403	5376			10.3403	5904
10.3472	3552			10.3472	5440			10.3472	5872
10.3542	3568			10.3542	5424			10.3542	5936
10.3611	3552			10.3611	5392			10.3611	5952
10.3681	3504			10.3681	5440			10.3681	5952
10.375	3520			10.375	5408			10.375	5920
10.3819	3552			10.3819	5424			10.3819	5920
10.3889	3504			10.3889	5440			10.3889	5872
10.3958	3552			10.3958	5392			10.3958	5920
10.4028	3520			10.4028	5408			10.4028	5888
10.4097	3536			10.4097	5392			10.4097	5952
10.4167	3536			10.4167	5360			10.4167	5920
10.4236	3504			10.4236	5408			10.4236	5920
10.4306	3488			10.4306	5392			10.4306	5968
10.4375	3520			10.4375	5360			10.4375	5888
10.4444	3520			10.4444	5328			10.4444	5952
10.4514	3552			10.4514	5424			10.4514	5936
10.4583	3552			10.4583	5408			10.4583	5904
10.4653	3520			10.4653	5424			10.4653	5856
10.4722	3520			10.4722	5392			10.4722	5936
10.4792	3536			10.4792	5312			10.4792	5856
10.4861	3552			10.4861	5408			10.4861	5904
10.4931	3536			10.4931	5376			10.4931	5856
10.5	3520			10.5	5344			10.5	5888
10.5069	3552			10.5069	5328			10.5069	5856
10.5139	3520			10.5139	5376			10.5139	5872
10.5208	3504			10.5208	5296			10.5208	5872
10.5278	3472			10.5278	5376			10.5278	5904
10.5347	3504			10.5347	5392			10.5347	5936
10.5417	3488			10.5417	5424			10.5417	5920
10.5486	3504			10.5486	5408			10.5486	5920
10.5556	3504			10.5556	5408			10.5556	5888
10.5625	3504			10.5625	5424			10.5625	5888
10.5694	3568			10.5694	5392			10.5694	5904
10.5764	3488			10.5764	5344			10.5764	5904
10.5833	3552			10.5833	5408			10.5833	5872
10.5903	3472			10.5903	5344			10.5903	5888
10.5972	3520			10.5972	5360			10.5972	5920
10.6042	3504			10.6042	5312			10.6042	5904
10.6111	3552			10.6111	5296			10.6111	5888
10.6181	3520			10.6181	5376			10.6181	5904
10.625	3552			10.625	5376			10.625	5888
10.6319	3552			10.6319	5440			10.6319	5888
10.6389	3552			10.6389	5408			10.6389	5936
10.6458	3520			10.6458	5440			10.6458	5952
10.6528	3520			10.6528	5424			10.6528	5872
10.6597	3488			10.6597	5440			10.6597	5872
10.6667	3472			10.6667	5360			10.6667	5904
10.6736	3504			10.6736	5408			10.6736	5888
10.6806	3456			10.6806	5424			10.6806	5888
10.6875	3488			10.6875	5408			10.6875	5856
10.6944	3520			10.6944	5376			10.6944	5888
10.7014	3488			10.7014	5376			10.7014	5872
10.7083	3536			10.7083	5408			10.7083	5904
10.7153	3520			10.7153	5344			10.7153	5872
10.7222	3520			10.7222	5376			10.7222	5824
10.7292	3472			10.7292	5360			10.7292	5824
10.7361	3504			10.7361	5424			10.7361	5776
10.7431	3488			10.7431	5392			10.7431	5792
10.75	3504			10.75	5376			10.75	5824
10.7569	3488			10.7569	5376			10.7569	5776
10.7639	3472			10.7639	5440			10.7639	5824
10.7708	3536			10.7708	5424			10.7708	5792
10.7778	3504			10.7778	5440			10.7778	5824
10.7847	3488			10.7847	5456			10.7847	5840
10.7917	3520			10.7917	5392			10.7917	5792
10.7986	3536			10.7986	5440			10.7986	5824
10.8056	3488			10.8056	5424			10.8056	5840
10.8125	3504			10.8125	5344			10.8125	5824
10.8194	3488			10.8194	5376			10.8194	5824
10.8264	3504			10.8264	5408			10.8264	5824
10.8333	3552			10.8333	5376			10.8333	5824
10.8403	3504			10.8403	5360			10.8403	5824
10.8472	3520			10.8472	5376			10.8472	5840
10.8542	3520			10.8542	5360			10.8542	5824
10.8611	3504			10.8611	5376			10.8611	5824
10.8681	3520			10.8681	5392			10.8681	5856
10.875	3488			10.875	5408			10.875	5808
10.8819	3520			10.8819	5408			10.8819	5824
10.8889	3552			10.8889	5360			10.8889	5808
10.8958	3536			10.8958	5376			10.8958	5840
10.9028	3504			10.9028	5328			10.9028	5888
10.9097	3536			10.9097	5312			10.9097	5856
10.9167	3520			10.9167	5408			10.9167	5808
10.9236	3536			10.9236	5392			10.9236	5840
10.9306	3520			10.9306	5376			10.9306	5856
10.9375	3552			10.9375	5408			10.9375	5856
10.9444	3488			10.9444	5360			10.9444	5840
10.9514	3488			10.9514	5440			10.9514	5872
10.9583	3488			10.9583	5424			10.9583	5840
10.9653	3488			10.9653	5392			10.9653	5856
10.9722	3504			10.9722	5456			10.9722	5792
10.9792	3520			10.9792	5376			10.9792	5824
10.9861	3504			10.9861	5408			10.9861	5856
10.9931	3504			10.9931	5456			10.9931	5840
11	3504			11	5392			11	5792
11.0069	3504			11.0069	5408			11.0069	5776
11.0139	3488			11.0139	5440			11.0139	5808
11.0208	3456			11.0208	5456			11.0208	5808
11.0278	3504			11.0278	5424			11.0278	5824
11.0347	3472			11.0347	5424			11.0347	5840
11.0417	3504			11.0417	5408			11.0417	5840
11.0486	3520			11.0486	5376			11.0486	5840
11.0556	3504			11.0556	5376			11.0556	5824
11.0625	3472			11.0625	5392			11.0625	5808
11.0694	3488			11.0694	5408			11.0694	5824
11.0764	3488			11.0764	5392			11.0764	5808
11.0833	3488			11.0833	5376			11.0833	5792
11.0903	3472			11.0903	5424			11.0903	5808
11.0972	3504			11.0972	5376			11.0972	5776
11.1042	3552			11.1042	5328			11.1042	5792
11.1111	3472			11.1111	5344			11.1111	5744
11.1181	3440			11.1181	5376			11.1181	5744
11.125	3456			11.125	5328			11.125	5824
11.1319	3472			11.1319	5344			11.1319	5808
11.1389	3472			11.1389	5312			11.1389	5840
11.1458	3440			11.1458	5312			11.1458	5824
11.1528	3472			11.1528	5344			11.1528	5824
11.1597	3472			11.1597	5328			11.1597	5728
11.1667	3472			11.1667	5360			11.1667	5744
11.1736	3472			11.1736	5328			11.1736	5776
11.1806	3472			11.1806	5408			11.1806	5792
11.1875	3456			11.1875	5344			11.1875	5776
11.1944	3504			11.1944	5408			11.1944	5760
11.2014	3504			11.2014	5360			11.2014	5712
11.2083	3504			11.2083	5344			11.2083	5760
11.2153	3488			11.2153	5392			11.2153	5712
11.2222	3440			11.2222	5376			11.2222	5760
11.2292	3504			11.2292	5360			11.2292	5744
11.2361	3552			11.2361	5392			11.2361	5728
11.2431	3552			11.2431	5392			11.2431	5760
11.25	3552			11.25	5376			11.25	5696
11.2569	3504			11.2569	5392			11.2569	5744
11.2639	3504			11.2639	5344			11.2639	5760
11.2708	3504			11.2708	5360			11.2708	5760
11.2778	3488			11.2778	5344			11.2778	5712
11.2847	3472			11.2847	5328			11.2847	5760
11.2917	3472			11.2917	5344			11.2917	5728
11.2986	3472			11.2986	5360			11.2986	5760
11.3056	3488			11.3056	5328			11.3056	5728
11.3125	3520			11.3125	5392			11.3125	5808
11.3194	3488			11.3194	5392			11.3194	5856
11.3264	3472			11.3264	5312			11.3264	5824
11.3333	3520			11.3333	5360			11.3333	5824
11.3403	3472			11.3403	5328			11.3403	5792
11.3472	3472			11.3472	5328			11.3472	5760
11.3542	3488			11.3542	5344			11.3542	5776
11.3611	3472			11.3611	5344			11.3611	5744
11.3681	3440			11.3681	5344			11.3681	5696
11.375	3472			11.375	5328			11.375	5744
11.3819	3520			11.3819	5344			11.3819	5744
11.3889	3472			11.3889	5376			11.3889	5728
11.3958	3456			11.3958	5328			11.3958	5744
11.4028	3504			11.4028	5376			11.4028	5760
11.4097	3472			11.4097	5360			11.4097	5696
11.4167	3536			11.4167	5344			11.4167	5696
11.4236	3504			11.4236	5312			11.4236	5776
11.4306	3424			11.4306	5328			11.4306	5728
11.4375	3488			11.4375	5360			11.4375	5664
11.4444	3408			11.4444	5376			11.4444	5680
11.4514	3520			11.4514	5280			11.4514	5728
11.4583	3472			11.4583	5328			11.4583	5712
11.4653	3504			11.4653	5376			11.4653	5728
11.4722	3472			11.4722	5408			11.4722	5664
11.4792	3488			11.4792	5360			11.4792	5616
11.4861	3536			11.4861	5344			11.4861	5664
11.4931	3472			11.4931	5392			11.4931	5648
11.5	3536			11.5	5312			11.5	5664
11.5069	3504			11.5069	5328			11.5069	5760
11.5139	3488			11.5139	5344			11.5139	5744
11.5208	3504			11.5208	5376			11.5208	5728
11.5278	3520			11.5278	5312			11.5278	5760
11.5347	3488			11.5347	5392			11.5347	5776
11.5417	3456			11.5417	5312			11.5417	5728
11.5486	3472			11.5486	5296			11.5486	5744
11.5556	3456			11.5556	5312			11.5556	5776
11.5625	3424			11.5625	5280			11.5625	5696
11.5694	3440			11.5694	5328			11.5694	5680
11.5764	3424			11.5764	5264			11.5764	5744
11.5833	3456			11.5833	5296			11.5833	5728
11.5903	3488			11.5903	5280			11.5903	5712
11.5972	3504			11.5972	5216			11.5972	5616
11.6042	3472			11.6042	5328			11.6042	5696
11.6111	3440			11.6111	5280			11.6111	5664
11.6181	3472			11.6181	5376			11.6181	5696
11.625	3472			11.625	5376			11.625	5712
11.6319	3472			11.6319	5328			11.6319	5728
11.6389	3456			11.6389	5264			11.6389	5664
11.6458	3472			11.6458	5280			11.6458	5712
11.6528	3456			11.6528	5232			11.6528	5680
11.6597	3456			11.6597	5264			11.6597	5680
11.6667	3408			11.6667	5296			11.6667	5712
11.6736	3408			11.6736	5248			11.6736	5744
11.6806	3424			11.6806	5248			11.6806	5664
11.6875	3424			11.6875	5264			11.6875	5728
11.6944	3488			11.6944	5344			11.6944	5744
11.7014	3472			11.7014	5344			11.7014	5712
11.7083	3456			11.7083	5296			11.7083	5728
11.7153	3424			11.7153	5296			11.7153	5728
11.7222	3424			11.7222	5312			11.7222	5696
11.7292	3440			11.7292	5296			11.7292	5712
11.7361	3440			11.7361	5328			11.7361	5680
11.7431	3424			11.7431	5328			11.7431	5584
11.75	3456			11.75	5312			11.75	5664
11.7569	3456			11.7569	5328			11.7569	5712
11.7639	3440			11.7639	5280			11.7639	5712
11.7708	3488			11.7708	5344			11.7708	5728
11.7778	3456			11.7778	5360			11.7778	5712
11.7847	3440			11.7847	5296			11.7847	5696
11.7917	3424			11.7917	5344			11.7917	5648
11.7986	3440			11.7986	5296			11.7986	5632
11.8056	3456			11.8056	5328			11.8056	5664
11.8125	3424			11.8125	5312			11.8125	5680
11.8194	3472			11.8194	5344			11.8194	5696
11.8264	3456			11.8264	5344			11.8264	5648
11.8333	3472			11.8333	5328			11.8333	5648
11.8403	3456			11.8403	5360			11.8403	5696
11.8472	3520			11.8472	5328			11.8472	5712
11.8542	3456			11.8542	5312			11.8542	5728
11.8611	3440			11.8611	5328			11.8611	5712
11.8681	3440			11.8681	5296			11.8681	5680
11.875	3376			11.875	5296			11.875	5664
11.8819	3440			11.8819	5264			11.8819	5680
11.8889	3456			11.8889	5296			11.8889	5744
11.8958	3456			11.8958	5264			11.8958	5744
11.9028	3392			11.9028	5248			11.9028	5696
11.9097	3440			11.9097	5216			11.9097	5680
11.9167	3472			11.9167	5296			11.9167	5616
11.9236	3456			11.9236	5360			11.9236	5664
11.9306	3456			11.9306	5360			11.9306	5568
11.9375	3456			11.9375	5328			11.9375	5664
11.9444	3424			11.9444	5312			11.9444	5616
11.9514	3440			11.9514	5312			11.9514	5664
11.9583	3472			11.9583	5328			11.9583	5616
11.9653	3424			11.9653	5312			11.9653	5632
11.9722	3424			11.9722	5312			11.9722	5600
11.9792	3424			11.9792	5376			11.9792	5632
11.9861	3472			11.9861	5280			11.9861	5616
11.9931	3424			11.9931	5280			11.9931	5584
12	3456			12	5248			12	5616

## Sheet: Figure 19
Tumor area percent reduction during 10 days of treatment
t (day)	area reduction
0	0
1	-0.737516
2	-0.767606
3	-0.798976
4	-0.836108
5	-0.806018
6	-0.78233
7	-0.816246
8	-0.817927
9	-0.82465
10	-0.828571
